# Supplementary material for: IscR Is Essential for Yersinia pseudotuberculosis Type III Secretion and Virulence
Source: PLoS Pathog. 2014 Jun 12;10(6):e1004194. doi: 10.1371/journal.ppat.1004194 (PMC4055776; doi:10.1371/journal.ppat.1004194)
Supplement: Table S1 — RNAseq RPKM values for wild type Y. pseudotuberculosis and the Δ iscR mutant. (XLSX) [file ppat.1004194.s006.xlsx]

## Sheet: Table S1.
Gene Symbol	Feature ID	Chromosome region start	Chromosome region end	WT Mean RPKM	ΔiscR Mean RPKM	Bayseq Likelihood	Bayseq FDR post hoc test	Fold Change (ΔiscR/WT)	Fold Change (WT/ΔiscR)
pYptb0001	rep (NC_006154 Y. pstb IP 32953 plasmid, pYptb32953 201..1188)	202	1188	0	0	0	0.0116988	#DIV/0!	#DIV/0!
pYptb0002	pYptb0002	1316	1624	0	0	0.0116988	0.681355	#DIV/0!	#DIV/0!
pYptb0003	pYptb0003	1910	2137	0	0	0.0116988	0.681439	#DIV/0!	#DIV/0!
pYptb0004	triA	2572	3189	0	0	0.0116988	0.685021	#DIV/0!	#DIV/0!
pYptb0005	triB	3194	3487	0	0	0.0116988	0.685103	#DIV/0!	#DIV/0!
pYptb0006	triC	3506	6253	0	0	0.0116988	0.685186	#DIV/0!	#DIV/0!
pYptb0007	triD	6318	7031	0	0	0.0116988	0.685268	#DIV/0!	#DIV/0!
pYptb0008	pYptb0008	7097	7348	0	0	0.0116988	0.681524	#DIV/0!	#DIV/0!
pYptb0009	pYptb0009	7345	7599	0	0	0.0116988	0.681608	#DIV/0!	#DIV/0!
pYptb0010	pYptb0010	7718	7963	0	0	0.0116988	0.681692	#DIV/0!	#DIV/0!
pYptb0011	triE	7975	9015	0	0	0.0116988	0.68535	#DIV/0!	#DIV/0!
pYptb0012	triG	9186	9869	0	0	0.0116988	0.685432	#DIV/0!	#DIV/0!
pYptb0013	triH	9869	10816	0	0	0.0114043	0.708631	#DIV/0!	#DIV/0!
pYptb0014	triI	10813	12045	0	0	0.0116988	0.685514	#DIV/0!	#DIV/0!
pYptb0015	triJ	12262	13275	0	0	0.0116988	0.685596	#DIV/0!	#DIV/0!
pYptb0016	pYptb0016	13272	13694	0	0	0.0116988	0.681776	#DIV/0!	#DIV/0!
pYptb0017	pYptb0017	14071	14376	0	0	0.0116988	0.68186	#DIV/0!	#DIV/0!
pYptb0018	pYptb0018	14519	15769	0.0140963	0	0.0273033	0.654544	0	#DIV/0!
pYptb0019	pYptb0019	15826	16092	0	0	0.0116988	0.681944	#DIV/0!	#DIV/0!
pYptb0020	pYptb0020	16111	16524	0	0	0.0116988	0.682028	#DIV/0!	#DIV/0!
pYptb0021	pYptb0021	16529	16801	0	0	0.0116988	0.682112	#DIV/0!	#DIV/0!
pYptb0022	pYptb0022	16823	16996	0	0	0.0116988	0.682196	#DIV/0!	#DIV/0!
pYptb0023	pYptb0023	17081	17212	0	0	0.0116988	0.68228	#DIV/0!	#DIV/0!
pYptb0024	pYptb0024	17219	17344	0	0	0.0116988	0.682364	#DIV/0!	#DIV/0!
pYptb0025	pYptb0025	17341	17463	0	0	0.0116988	0.682447	#DIV/0!	#DIV/0!
pYptb0026	pYptb0026	17463	17522	0	0	0.0116988	0.682531	#DIV/0!	#DIV/0!
pYptb0027	pYptb0027	17550	17672	0	0	0.0116988	0.682615	#DIV/0!	#DIV/0!
pYptb0028	pYptb0028	17716	18336	0	0	0.0116988	0.682698	#DIV/0!	#DIV/0!
pYptb0029	triK	18485	20266	0	0	0.0116988	0.685678	#DIV/0!	#DIV/0!
pYptb0030	triL	20274	21014	0	0	0.0116988	0.68576	#DIV/0!	#DIV/0!
pYptb0031	topB (NC_006154 Y. pstb IP 32953 plasmid, pYptb32953 21069..23232)	21070	23232	0	0	0	0.0116988	#DIV/0!	#DIV/0!
pYptb0032	pYptb0032	23291	23443	0	0	0.0116988	0.682782	#DIV/0!	#DIV/0!
pYptb0033	pYptb0033	23475	23636	0	0	0.0116988	0.682865	#DIV/0!	#DIV/0!
pYptb0034	pYptb0034	23751	23999	0	0	0.0116988	0.682949	#DIV/0!	#DIV/0!
pYptb0035	ArdC	24036	25016	0	0	0.0116988	0.67983	#DIV/0!	#DIV/0!
pYptb0036	pYptb0036	25339	25575	0	0	0.0116988	0.683032	#DIV/0!	#DIV/0!
pYptb0037	parA	25627	26253	0	0	0.0116988	0.681271	#DIV/0!	#DIV/0!
pYptb0038	pYptb0038	26274	26489	0	0	0.0116988	0.683116	#DIV/0!	#DIV/0!
pYptb0039	pYptb0039	26513	26806	0	0	0.0116988	0.683199	#DIV/0!	#DIV/0!
pYptb0040	pYptb0040	26953	27099	0	0	0.0116988	0.683282	#DIV/0!	#DIV/0!
pYptb0041	pYptb0041	27120	27221	0	0	0.0116988	0.683366	#DIV/0!	#DIV/0!
pYptb0042	pYptb0042	27236	27382	0	0	0.0116988	0.683449	#DIV/0!	#DIV/0!
pYptb0043	pYptb0043	27458	27580	0	0	0.0116988	0.683532	#DIV/0!	#DIV/0!
pYV0001	pYV0001	12	2210	3679.54	1205.11	8.1585e-41	0.72455	0.327516	3.05328
pYV0002	pYV0002	2218	2667	2483.09	536.271	0.999497	4.92972e-05	0.215969	4.63029
pYV0003	pYV0003	2919	3239	138.019	63.0587	0.961168	0.00596633	0.456884	2.18874
pYV0004	pYV0004	3411	3650	129.916	79.973	0.688246	0.0951381	0.615576	1.62449
pYV0005	pYV0005	4823	5689	227.557	169.598	0.0311167	0.647875	0.745298	1.34175
pYV0006	pYV0006	5803	5955	39.6588	22.2623	0.295553	0.387471	0.561345	1.78144
pYV0007	pYV0007	5998	6252	185.686	232.264	0.026623	0.656063	1.25084	0.79946
pYV0008	pYV0008	6779	7183	186.697	71.4386	0.960786	0.00609775	0.382645	2.61339
pYV0009	pYV0009	7489	7806	134.655	41.3234	0.994927	0.000682003	0.306883	3.25857
pYV0010	pYV0010	7978	8436	73.7725	22.1278	0.835598	0.0348793	0.299947	3.33392
pYV0011	pYV0011	8586	8774	1.02243	1.23561	0.0116988	0.683698	1.20851	0.827468
pYV0012	pYV0012	8771	8980	71.0651	17.0515	0.939138	0.00905728	0.239942	4.16768
pYV0013	pYV0013	9103	10401	250.172	204.356	0.528751	0.198648	0.816862	1.2242
pYV0014	pYV0014	11010	11234	204.408	62.9546	0.999754	2.27025e-05	0.307986	3.24691
pYV0015	pYV0015	11219	11389	271.27	70.1618	0.999668	3.17855e-05	0.258642	3.86635
pYV0016	pYV0016	11386	13701	92.8896	35.5354	0.996797	0.000423924	0.382555	2.614
pYV0017	pYV0017	13865	14416	105.552	70.531	0.590651	0.159078	0.668209	1.49654
pYV0018	pYV0018	15467	15733	107.047	101.405	0.0116988	0.683781	0.947288	1.05565
pYV0019	pYV0019	15757	16566	98.4236	85.5235	0.206897	0.461336	0.868933	1.15084
pYV0020	pYV0020	16714	17139	245.737	237.691	0.09759	0.561922	0.96726	1.03385
pYV0021	pYV0021	17484	17915	197.954	83.149	0.884324	0.021815	0.420041	2.38072
pYV0022	pYV0022	17915	19087	148.374	63.3817	0.99943	5.6859e-05	0.427174	2.34096
pYV0023	pYV0023	19220	19834	174.832	61.896	0.966181	0.00533784	0.354031	2.82461
pYV0024	pYV0024	19897	20289	467.004	430.876	0.13484	0.524739	0.922639	1.08385
pYV0025	pYV0025	20483	21142	48170.3	14852.9	0	0.724941	0.308342	3.24315
pYV0026	pYV0026	21282	21581	696.296	1183.13	0.419463	0.285617	1.69917	0.588522
pYV0027	pYV0027	21574	21849	728.602	1194.25	0.979439	0.00298372	1.6391	0.610089
pYV0028	pYV0028	21960	22163	49.8246	33.772	0.219412	0.454246	0.677819	1.47532
pYV0029	pYV0029	22359	22532	19.831	6.87488	0.407536	0.299348	0.346673	2.88457
pYV0030	pYV0030	22682	22975	55.9057	33.0779	0.424678	0.281718	0.591673	1.69012
pYV0031	pYV0031	23123	24088	245.886	263.957	0.00215832	0.721998	1.07349	0.93154
pYV0032	pYV0032	24085	25251	477.364	310.928	0.972103	0.0043531	0.651343	1.53529
pYV0033	pYV0033	25800	25913	26.9442	5.20083	0.0940108	0.566599	0.193022	5.18075
pYV0034	pYV0034	26051	26245	291.783	126.296	0.961417	0.0058354	0.432841	2.31032
pYV0035	pYV0035	26357	26815	301.314	100.956	0.998402	0.000169143	0.335052	2.98461
pYV0036	pYV0036	26842	27102	137.58	38.606	0.998531	0.000139766	0.280607	3.56371
pYV0037	pYV0037	27269	27874	260.229	62.3505	1	1.19569e-09	0.239599	4.17364
pYV0038	pYV0038	27894	28007	344.864	41.4146	0.999922	7.28775e-06	0.120089	8.32712
pYV0039	pYV0039	28171	28353	2517.29	333.603	1	0	0.132524	7.54578
pYV0040	pYV0040	28491	29039	1878.29	201.105	1	3.0943e-14	0.107068	9.33982
pYV0041	pYV0041	29513	30481	17.5421	3.18443	0.99896	8.85864e-05	0.181531	5.5087
pYV0042	pYV0042	30481	30873	0	0	0.0116988	0.683864	#DIV/0!	#DIV/0!
pYV0043	pYV0043	31368	31559	90.2934	28.9068	0.0116988	0.683947	0.320143	3.1236
pYV0044	pYV0044	31576	31995	159.154	38.3664	0.999917	7.99366e-06	0.241065	4.14826
pYV0045	pYV0045	32524	32715	88.202	27.9336	0.0116988	0.68403	0.3167	3.15756
pYV0046	pYV0046	32890	33189	62.0848	21.0489	0.972605	0.00415364	0.339036	2.94954
pYV0047	pYV0047	33232	34884	486.09	92.3872	1	9.46688e-10	0.190062	5.26144
pYV0048	pYV0048	35009	35104	22.8908	7.2216	0.652017	0.118331	0.315481	3.16977
pYV0049	pYV0049	35209	35424	65.8008	27.4417	0.902802	0.0179756	0.417043	2.39784
pYV0050	pYV0050	35445	35567	34.8719	11.4009	0.621589	0.139947	0.326938	3.05869
pYV0051	pYV0051	35593	35916	31.5755	12.5764	0.376722	0.323227	0.398296	2.5107
pYV0052	pYV0052	35951	36073	60.0876	14.0241	0.0700885	0.592322	0.233395	4.28459
pYV0053	pYV0053	36160	36327	37.01	15.0962	0.680441	0.100591	0.407895	2.45161
pYV0054	pYV0054	36551	37471	18012.1	5273.81	2.1277e-238	0.724746	0.292792	3.4154
pYV0055	pYV0055	37490	38695	17848	4641	0	0.724876	0.26003	3.84572
pYV0056	pYV0056	38673	39179	7472.19	1919.57	1	1.61056e-14	0.256895	3.89264
pYV0057	pYV0057	39192	40172	1729.03	489.264	1	1.42641e-12	0.28297	3.53394
pYV0058	pYV0058	40174	40461	1624.08	589.264	1	3.44717e-09	0.362829	2.75612
pYV0059	pYV0059	40503	40943	467.375	374.957	0.680813	0.100175	0.802263	1.24647
pYV0060	pYV0060	40940	43054	505.731	468.623	0.482424	0.235016	0.926625	1.07919
pYV0061	pYV0061	43041	43385	470.503	215.563	0.999527	4.20862e-05	0.458154	2.18267
pYV0062	pYV0062	43382	43750	1326.9	521.952	0.999998	1.61062e-07	0.393361	2.54219
pYV0063	pYV0063	43747	44118	4414.75	1790.68	1	2.53245e-11	0.405613	2.4654
pYV0064	pYV0064	44105	44383	5780.91	2747.83	1	6.83206e-12	0.475329	2.1038
pYV0065	pYV0065	44364	45245	3708.71	1909.46	0.39058	0.314009	0.514859	1.94228
pYV0066	pYV0066	45305	45409	8.90127	5.52761	0.00469	0.71767	0.620991	1.61033
pYV0067	pYV0067	45443	46762	1846.81	1113.03	0.972117	0.00425376	0.602679	1.65926
pYV0068	pYV0068	46759	47223	2713.46	1349.47	0.999395	6.10718e-05	0.497323	2.01077
pYV0069	pYV0069	47223	48590	1837.56	879.674	0.999994	4.7732e-07	0.478718	2.08891
pYV0070	pYV0070	48587	49510	2054.99	1122.1	1	7.39409e-14	0.546034	1.83139
pYV0071	pYV0071	49507	50160	592.903	357.356	0.999888	9.63985e-06	0.602723	1.65914
pYV0072	pYV0072	50162	50428	648.051	424.571	0.985787	0.00190588	0.655152	1.52636
pYV0073	pYV0073	50425	51210	343.36	189.829	0.994187	0.000815177	0.552856	1.80879
pYV0074	pYV0074	51210	52274	365.453	240.896	0.999748	2.46311e-05	0.659172	1.51705
pYV0075	pYV0075	52850	53245	112.893	45.5235	0.968089	0.00510895	0.403245	2.47988
pYV0076	pYV0076	53369	54184	212.093	63.8655	1	2.04857e-08	0.30112	3.32093
pYV0077	pYV0077	54263	54361	35.6549	14.8646	0.690717	0.0938728	0.416902	2.39864
pYV0078	pYV0078	54587	55000	1084.23	311.394	1	7.46166e-11	0.287202	3.48187
pYV0079	pYV0079	55006	56829	1154.98	576.56	1	5.78674e-13	0.499197	2.00322
pYV0080	pYV0080	56826	58085	1030.67	502.792	0.999973	2.59509e-06	0.487829	2.0499
pYV0081	pYV0081	58082	58282	965.773	512.976	0.999238	7.10096e-05	0.531156	1.88269
pYV0082	pYV0082	58283	58546	2260.21	805.43	0.999998	1.39273e-07	0.356351	2.80622
pYV0083	pYV0083	58548	58895	2037.89	698.109	0.999805	1.71561e-05	0.342565	2.91915
pYV0084	pYV0084	58892	59389	1870.82	889.005	0.982746	0.00268252	0.475195	2.1044
pYV0085	pYV0085	59390	59737	917.073	583.007	0.999535	3.86131e-05	0.635726	1.573
pYV0086	pYV0086	59744	60478	815.77	469.925	0.731023	0.0744924	0.576051	1.73596
pYV0087	pYV0087	60457	61107	692.727	218.059	1	3.05074e-10	0.314783	3.17679
pYV0088	pYV0088	61086	61718	275.573	125.633	0.999934	5.44671e-06	0.455898	2.19347
pYV0089	pYV0089	61943	62290	1355.69	633.341	0.999998	2.03397e-07	0.467171	2.14054
pYV0090	pYV0090	62838	63104	542.188	202.644	0.999978	2.07366e-06	0.373753	2.67557
pYV0091	pYV0091	63140	63562	489.977	157.764	1	3.55473e-08	0.321983	3.10575
pYV0092	pYV0092	63559	63960	365.553	115.986	0.999998	1.17319e-07	0.31729	3.15169
pYV0093	pYV0093	63966	64145	170.096	76.5244	0.990511	0.00135635	0.449889	2.22277
pYV0094	pYV0094	64366	65772	39176.2	7826.72	0	0.725005	0.199782	5.00545
pYV0095	pYV0095	66153	66689	142.07	99.8193	0.560591	0.177835	0.702607	1.42327
pYV0096	pYV0096	66691	66819	22.1626	7.71303	0.390236	0.31426	0.34802	2.8734
pYV0097	pYV0097	66902	66994	35.5941	9.1159	0.609973	0.148615	0.256107	3.90461
pYV0098	pYV0098	67275	68141	184.603	53.7999	0.999981	1.64547e-06	0.291435	3.43129
pYV0099	pYV0099	68142	68276	114.81	24.085	0.998236	0.000200616	0.209781	4.76687
YPTB_r01	YPTB_r01	4367448	4367567	156.926	109.285	0.00258368	0.720809	0.696413	1.43593
YPTB_RNA_1	tRNA-Glu1	13928	14003	101.014	142.488	0.0116988	0.687065	1.41058	0.708927
YPTB_RNA_10	tRNA-Ala1	322198	322273	89.3948	184.445	0.0116988	0.685842	2.06326	0.48467
YPTB_RNA_100	YPTB_RNA_100	322492	325399	51400.8	38936.2	0.0213686	0.664688	0.757501	1.32013
YPTB_RNA_101	YPTB_RNA_101	325508	325627	17.7935	13.2814	0.0266231	0.655968	0.746418	1.33973
YPTB_RNA_102	YPTB_RNA_102	360682	362227	70950.3	53680.5	0.000686242	0.723702	0.756592	1.32172
YPTB_RNA_103	YPTB_RNA_103	362689	365598	17843.9	13673	0.111377	0.547417	0.766254	1.30505
YPTB_RNA_104	YPTB_RNA_104	365706	365825	22.2487	20.9552	0.0116988	0.706869	0.941863	1.06173
YPTB_RNA_105	YPTB_RNA_105	1018753	1020298	13.3786	11.2888	0.0116988	0.70694	0.843796	1.18512
YPTB_RNA_106	YPTB_RNA_106	1020820	1023726	33.6817	26.9174	0.0116988	0.707011	0.79917	1.2513
YPTB_RNA_107	YPTB_RNA_107	1023835	1023954	25.7434	20.5964	0.0116988	0.707082	0.800063	1.2499
YPTB_RNA_108	YPTB_RNA_108	3505548	3505667	13.3058	11.3089	0.0423168	0.627888	0.849919	1.17658
YPTB_RNA_109	YPTB_RNA_109	3505775	3508681	4079.52	2965.39	0.0227293	0.662677	0.726899	1.37571
YPTB_RNA_11	tRNA-Thr1	330225	330300	55.101	57.254	0.0116988	0.689402	1.03907	0.962396
YPTB_RNA_110	YPTB_RNA_110	3509143	3510688	3015.19	2303.4	0.141539	0.518375	0.763929	1.30902
YPTB_RNA_111	YPTB_RNA_111	4367695	4367814	23.3765	18.7489	0.0116988	0.707153	0.80204	1.24682
YPTB_RNA_111.1	YPTB_RNA_111.1	4371350	4372891	1521.27	1291.8	0.0384982	0.635368	0.849157	1.17764
YPTB_RNA_112	YPTB_RNA_112	4367922	4370828	43.2682	33.6751	0.0116988	0.707223	0.778287	1.28487
YPTB_RNA_113	YPTB_RNA_113	27205	27459	1297.18	4141.39	3.34847e-06	0.72442	3.19261	0.313223
YPTB_RNA_114	YPTB_RNA_114	147319	147579	49.9293	32.8285	0.309538	0.37739	0.657499	1.52092
YPTB_RNA_115	YPTB_RNA_115	569847	570030	4.4953	1.97655	0.012201	0.678805	0.439693	2.27431
YPTB_RNA_116	YPTB_RNA_116	2014703	2014952	13.0161	10.796	0.0242173	0.660092	0.829434	1.20564
YPTB_RNA_117	YPTB_RNA_117	2922674	2923011	58.7582	55.734	0.0288901	0.651766	0.948531	1.05426
YPTB_RNA_118	YPTB_RNA_118	3404860	3405024	6.55912	7.87004	0.00361471	0.719078	1.19986	0.83343
YPTB_RNA_119	YPTB_RNA_119	4043205	4043394	388.23	498.252	0.055	0.611424	1.28339	0.779185
YPTB_RNA_12	tRNA-Tyr1	330319	330403	69.7285	68.4678	0.0114043	0.708841	0.981919	1.01841
YPTB_RNA_120	YPTB_RNA_120	2014813	2014918	51.8204	96.8946	0.303003	0.381919	1.86982	0.534812
YPTB_RNA_13	tRNA-Gly1	330553	330627	60.5096	89.9004	0.0228286	0.662218	1.48572	0.673074
YPTB_RNA_14	tRNA-Thr2	330634	330709	57.1062	88.8235	0.0269959	0.654925	1.55541	0.642918
YPTB_RNA_15	tRNA-Glu3	362361	362436	106.068	153.823	0.0116988	0.687228	1.45023	0.689544
YPTB_RNA_16	tRNA-Gly2	500424	500499	23.7851	27.576	0.0116988	0.68739	1.15938	0.862531
YPTB_RNA_17	tRNA-Gly3	500591	500666	18.6699	24.7046	0.0116988	0.687471	1.32323	0.755725
YPTB_RNA_18	tRNA-Gly4	500734	500809	23.3449	29.6857	0.0116988	0.687552	1.27162	0.786401
YPTB_RNA_19	tRNA-Leu2	562886	562972	34.5348	46.5733	0.0139671	0.67631	1.34859	0.741515
YPTB_RNA_2	tRNA-Glu2	152485	152560	100.543	146.543	0.0116988	0.687146	1.45751	0.686102
YPTB_RNA_20	tRNA-Met1	563033	563109	34.8068	43.0043	0.0116988	0.688681	1.23552	0.809379
YPTB_RNA_21	tRNA-Leu3	626995	627079	62.4113	65.5997	0.00598614	0.716388	1.05109	0.951396
YPTB_RNA_21	tRNA-Ser1	994068	994160	71.0463	79.1338	0.0306061	0.648561	1.11383	0.8978
YPTB_RNA_23	tRNA-Arg2	994169	994245	63.4116	87.7461	0.0116988	0.686251	1.38375	0.722672
YPTB_RNA_24	tRNA-Arg3	994303	994379	68.7725	83.2655	0.0116988	0.686333	1.21074	0.825942
YPTB_RNA_25	tRNA-Arg4	994459	994535	65.4027	98.0924	0.0116988	0.686414	1.49982	0.666746
YPTB_RNA_26	tRNA-Pseudo1	994615	994686	7.07245	4.79168	0.00441478	0.718275	0.677513	1.47599
YPTB_RNA_27	tRNA-Ile2	1020398	1020474	25.468	51.7958	0.0116988	0.687794	2.03376	0.491701
YPTB_RNA_28	tRNA-Ala2	1020526	1020601	101.726	180.807	0.0116988	0.685924	1.77739	0.562621
YPTB_RNA_29	tRNA-Arg5	1245199	1245275	7.32373	5.65549	0.00215766	0.722064	0.772214	1.29498
YPTB_RNA_3	tRNA-Asp-1	156071	156147	20.5775	41.0494	0.0116988	0.68674	1.99486	0.501288
YPTB_RNA_30	tRNA-Lys1	1386989	1387064	39.4479	57.9832	0.0116988	0.688198	1.46987	0.680332
YPTB_RNA_31	tRNA-Lys2	1387092	1387167	39.0656	60.258	0.0116988	0.688279	1.54248	0.648306
YPTB_RNA_32	tRNA-Lys3	1387195	1387270	35.9904	52.9604	0.0116988	0.688359	1.47151	0.679572
YPTB_RNA_33	tRNA-Lys4	1387298	1387373	40.8045	56.2521	0.0116988	0.68844	1.37857	0.725387
YPTB_RNA_34	tRNA-Lys5	1387402	1387471	11.5404	7.75527	0.0272886	0.654735	0.672013	1.48807
YPTB_RNA_35	tRNA-Pseudo2	1387569	1387638	23.6023	9.76568	0.0876094	0.573035	0.413761	2.41686
YPTB_RNA_36	tRNA-Lys6	1387736	1387805	0.325842	0	0.0116988	0.68852	0	#DIV/0!
YPTB_RNA_37	tRNA-Ser2	1510666	1510753	10.6587	16.2095	0.0045985	0.717939	1.52078	0.657559
YPTB_RNA_38	tRNA-Thr3	1510759	1510834	48.1996	55.5555	0.0114043	0.708771	1.15261	0.867594
YPTB_RNA_39	tRNA-Ser3	1759383	1759470	13.5288	10.4862	0.00437844	0.718342	0.7751	1.29016
YPTB_RNA_4	tRNA-Trp-1	156156	156231	108.073	170.026	0.0890494	0.571603	1.57325	0.635625
YPTB_RNA_40	tRNA-Lys7	2090133	2090208	9.08663	6.42042	0.00242787	0.72114	0.706579	1.41527
YPTB_RNA_41	tRNA-Gly5	2096657	2096732	27.16	31.8069	0.0116988	0.687633	1.17109	0.853904
YPTB_RNA_42	tRNA-Cys1	2096785	2096858	74.7431	99.716	0.0185747	0.669459	1.33412	0.74956
YPTB_RNA_43	tRNA-Leu4	2096869	2096954	87.3447	120.896	0.0449417	0.624217	1.38412	0.72248
YPTB_RNA_44	tRNA-Val1	2721115	2721191	7.54708	10.6098	0.0116988	0.689642	1.40581	0.711331
YPTB_RNA_45	tRNA-Val2	2721251	2721327	8.55777	9.89567	0.0114043	0.708911	1.15634	0.8648
YPTB_RNA_46	tRNA-Val3	2721497	2721573	25.7057	18.6761	0.000637385	0.723898	0.726534	1.3764
YPTB_RNA_47	tRNA-Ala3	3201059	3201134	7.55252	6.92103	0.0116988	0.686006	0.916388	1.09124
YPTB_RNA_48	tRNA-Ala4	3201212	3201287	9.01455	6.65529	0.0116988	0.686087	0.738283	1.3545
YPTB_RNA_49	tRNA-Met2	3562220	3562296	36.9714	40.8296	0.0116988	0.688761	1.10435	0.905507
YPTB_RNA_5	tRNA-Arg1	216856	216932	24.8805	18.062	0.020433	0.665958	0.725948	1.37751
YPTB_RNA_50	tRNA-Met3	3562464	3562540	31.5523	44.5295	0.0116988	0.688842	1.41129	0.708571
YPTB_RNA_51	tRNA-Met4	3562601	3562677	39.7395	41.4064	0.0116988	0.688922	1.04195	0.959742
YPTB_RNA_52	tRNA-Phe1	3809995	3810070	9.22081	10.4432	0.0114043	0.708701	1.13256	0.882952
YPTB_RNA_53	tRNA-Met5	4062048	4062124	4.12707	2.37257	0.00457973	0.718073	0.574878	1.7395
YPTB_RNA_54	tRNA-SeC(p)1	4637882	4637972	4.95923	3.62576	0.00300469	0.719812	0.731113	1.36778
YPTB_RNA_55	tRNA-Pro2	4593512	4593588	12.5611	11.2641	0.0116988	0.689322	0.896745	1.11514
YPTB_RNA_56	tRNA-Ile3	4371174	4371250	23.7742	52.0797	0.0116988	0.687875	2.1906	0.456497
YPTB_RNA_57	tRNA-Ala5	4371047	4371122	99.6114	185.157	0.0116988	0.686169	1.85879	0.537984
YPTB_RNA_58	tRNA-Thr4	4367606	4367681	24.9856	11.6619	0.105788	0.55176	0.466744	2.1425
YPTB_RNA_59	tRNA-Gly6	3719418	3719491	4.08076	1.72495	0.00315152	0.719679	0.422704	2.36572
YPTB_RNA_6	tRNA-His1	217016	217091	43.6197	69.6611	0.039927	0.632763	1.59701	0.62617
YPTB_RNA_60	tRNA-Glu4	3508934	3509009	93.2513	148.261	0.0116988	0.687309	1.5899	0.628969
YPTB_RNA_61	tRNA-Asp2	3505348	3505424	21.8627	33.4997	0.0116988	0.686821	1.53228	0.652624
YPTB_RNA_62	tRNA-Asp3	3497889	3497965	17.4261	16.8112	0.00437338	0.718409	0.964716	1.03657
YPTB_RNA_63	tRNA-Val4	3199062	3199137	12.8317	25.5864	0.0116988	0.689722	1.994	0.501505
YPTB_RNA_64	tRNA-Val5	3198950	3199025	12.6773	31.4508	0.0116988	0.689802	2.48088	0.403083
YPTB_RNA_65	tRNA-Val6	3198830	3198905	15.4281	26.6769	0.0116988	0.689881	1.72911	0.578332
YPTB_RNA_66	tRNA-Lys8	3198555	3198630	41.2238	61.6563	0.0116988	0.688601	1.49565	0.668606
YPTB_RNA_67	tRNA-Arg6	3129140	3129214	6.41263	0.975898	0.373501	0.32618	0.152184	6.57101
YPTB_RNA_68	tRNA-Tyr2	2469534	2469618	61.3003	71.6354	0.0116988	0.689482	1.1686	0.855727
YPTB_RNA_69	tRNA-Tyr3	2469384	2469468	61.1143	73.5222	0.0116988	0.689562	1.20303	0.831236
YPTB_RNA_7	tRNA-Leu1	217108	217194	66.1049	70.4889	0.00869638	0.714011	1.06632	0.937807
YPTB_RNA_70	tRNA-Ser4	2376517	2376606	14.8407	23.8624	0.00245354	0.721074	1.6079	0.621929
YPTB_RNA_71	tRNA-Ser5	2368848	2368937	10.299	6.2472	0.00743528	0.714896	0.606582	1.64858
YPTB_RNA_72	tRNA-Asn1	2249472	2249547	3.94934	2.59277	0.0116988	0.686496	0.656506	1.52322
YPTB_RNA_73	tRNA-Asn2	1960828	1960903	3.467	0.73265	0.0116988	0.686577	0.211321	4.73214
YPTB_RNA_74	tRNA-Asn3	1949762	1949837	3.25899	3.59187	0.0116988	0.686659	1.10214	0.907326
YPTB_RNA_75	tRNA-Pro3	1543259	1543335	2.51354	8.44431	0.582097	0.162433	3.35953	0.297661
YPTB_RNA_76	tRNA-Met6	1335505	1335581	96.172	134.043	0.0116988	0.689002	1.39378	0.717472
YPTB_RNA_77	tRNA-Leu5	1335413	1335497	514.56	798.593	0.0796666	0.581123	1.55199	0.644333
YPTB_RNA_78	tRNA-Gln1	1335309	1335383	232.489	364.69	0.0116988	0.686903	1.56863	0.637499
YPTB_RNA_79	tRNA-Gln2	1335151	1335225	216.957	368.915	0.0116988	0.686984	1.7004	0.588097
YPTB_RNA_8	tRNA-Pro1	217270	217346	10.1515	11.2458	0.0116988	0.689242	1.1078	0.902692
YPTB_RNA_80	tRNA-Met7	1335042	1335118	79.9206	125.319	0.0116988	0.689082	1.56804	0.637737
YPTB_RNA_81	tRNA-Gln3	1334962	1335036	126.334	181.792	0.0566688	0.609365	1.43897	0.69494
YPTB_RNA_82	tRNA-Leu6	674534	674620	15.1467	26.3275	0.0116988	0.687956	1.73817	0.575318
YPTB_RNA_83	tRNA-Leu7	674351	674437	16.7458	26.5697	0.0116988	0.688037	1.58665	0.630257
YPTB_RNA_84	tRNA-Leu8	674169	674255	15.3429	29.4579	0.0116988	0.688117	1.91998	0.52084
YPTB_RNA_85	tRNA-Phe2	470331	470406	9.79502	10.0568	0.0116988	0.689162	1.02672	0.973974
YPTB_RNA_88	ssrA	1359528	1359891	100589	178974	1.48219693752374e-323	0.724811	1.77925	0.562033
YPTB_RNA_9	tRNA-Ile1	322070	322146	26.6964	51.6717	0.0116988	0.687714	1.93553	0.516654
YPTB_RNA_91	micF	1508762	1508903	8.93118	7.01017	0.00628854	0.715847	0.78491	1.27403
YPTB_RNA_92	ssrS	3749921	3750102	6387.13	4376.62	0.00882757	0.713739	0.685225	1.45938
YPTB_RNA_93	YPTB_RNA_93	12249	13794	13.5845	10.795	0.0116988	0.707294	0.794657	1.2584
YPTB_RNA_94	YPTB_RNA_94	14256	17162	34.1467	26.8316	0.0116988	0.707365	0.785776	1.27263
YPTB_RNA_95	YPTB_RNA_95	17271	17390	24.5651	20.482	0.0116988	0.707435	0.833784	1.19935
YPTB_RNA_96	YPTB_RNA_96	150806	152351	14.1493	11.2976	0.0114043	0.710511	0.798458	1.25241
YPTB_RNA_97	YPTB_RNA_97	152813	155719	34.1627	26.7428	0.0116988	0.707506	0.782806	1.27746
YPTB_RNA_98	YPTB_RNA_98	155828	155947	26.4885	19.8736	0.0116988	0.707577	0.75027	1.33285
YPTB_RNA_99	YPTB_RNA_99	320424	321970	545.63	490.793	0.0162882	0.672206	0.899497	1.11173
YPTB_RNA_csrB	csrB	3550076	3550357	367.414	756.538	0.681923	0.0993391	2.05909	0.485652
YPTB_RNA_ffs	ffs	1175598	1175717	28.3947	19.7737	0.0355069	0.640188	0.696389	1.43598
YPTB_RNA_spf	spf	25940	26047	24.6356	19.8746	0.011766	0.679744	0.806745	1.23955
YPTB0001	YPTB0001	270	710	68.0586	59.5793	0.0857929	0.574849	0.875411	1.14232
YPTB0002	asnC (NC_006155 Y. pstb IP 32953 chromosome 802..1264)	803	1264	29.6294	25.1247	0.0800662	0.580361	0.847964	1.1793
YPTB0003	asnA	1434	2426	202.365	141.098	0.180777	0.485166	0.697246	1.43421
YPTB0004	yieM	2525	3991	38.8673	28.066	0.408178	0.298824	0.722098	1.38485
YPTB0005	YPTB0005	3995	5533	38.0009	30.96	0.258004	0.417991	0.814718	1.22742
YPTB0006	trkD	5807	7675	63.3486	48.2869	0.32344	0.367811	0.76224	1.31192
YPTB0007	YPTB0007	7880	8299	73.8839	100.438	0.0783852	0.582641	1.3594	0.735618
YPTB0008	YPTB0008	8350	9276	184.208	175.158	0.289582	0.391484	0.950869	1.05167
YPTB0009	YPTB0009	9329	9499	103.354	89.0521	0.084865	0.575881	0.861624	1.1606
YPTB0010	YPTB0010	9496	10920	44.8678	39.489	0.116568	0.542167	0.880118	1.13621
YPTB0011	YPTB0011	11000	11689	58.6356	56.6636	0.0677938	0.595597	0.966369	1.0348
YPTB0012	YPTB0012	17956	19143	99.2412	61.0474	0.00200255	0.722261	0.615142	1.62564
YPTB0013	mobB	19223	19753	33.2778	26.5006	0.117156	0.541307	0.796344	1.25574
YPTB0014	mobA	19997	20395	30.6721	20.7241	0.193704	0.472158	0.675666	1.48002
YPTB0015	YPTB0015	20495	20764	60.6615	88.1034	0.102639	0.554125	1.45238	0.688527
YPTB0016	YPTB0016	20855	21841	154.202	176.371	0.0142094	0.675877	1.14377	0.874302
YPTB0017	dsbA	21869	22492	133.674	269.826	0.995754	0.000544251	2.01854	0.495407
YPTB0018	polA	22983	25781	105.504	135.389	0.0414848	0.629596	1.28325	0.77927
YPTB0019	engB	26189	26839	93.1584	101.436	0.0217023	0.664232	1.08886	0.918393
YPTB0020	YPTB0020	27604	28170	72.6334	115.263	0.290289	0.391062	1.58691	0.630155
YPTB0021	hemN	28357	29730	95.6456	122.857	0.0794053	0.58163	1.2845	0.778512
YPTB0022	glnG	29784	31196	79.2765	73.9504	0.429527	0.280048	0.932816	1.07202
YPTB0023	glnL	31204	32253	36.998	32.8601	0.135292	0.524288	0.88816	1.12592
YPTB0024	glnA	32506	33915	135.935	233.488	0.999496	5.28521e-05	1.71765	0.582192
YPTB0025	bipA	34478	36301	233.936	452.889	0.254344	0.422106	1.93595	0.516542
YPTB0026	YPTB0026	36623	37213	112.648	134.946	0.0344292	0.642008	1.19795	0.834762
YPTB0027	rbn	37310	38194	50.9246	35.996	0.454078	0.257432	0.70685	1.41473
YPTB0028	YPTB0028	38201	38638	59.5785	51.7961	0.109208	0.549244	0.869376	1.15025
YPTB0029	YPTB0029	38824	39747	71.5082	56.6131	0.574417	0.167986	0.791702	1.2631
YPTB0030	YPTB0030	39882	41591	118.932	123.825	0.028603	0.652536	1.04114	0.960486
YPTB0031	YPTB0031	41738	43123	48.303	38.7597	0.181592	0.484337	0.802427	1.24622
YPTB0032	gltS	43361	44575	97.2511	105.632	0.0088743	0.713671	1.08618	0.920658
YPTB0033	recG	44941	47022	60.7954	59.1738	0.100176	0.557438	0.973327	1.0274
YPTB0034	trmH	47023	47715	49.7654	43.9028	0.0961775	0.563133	0.882195	1.13354
YPTB0035	spoT	47721	49829	91.1356	107.584	0.0119354	0.679232	1.18048	0.847111
YPTB0036	rpoZ	49849	50124	256.745	363.368	0.2388	0.435088	1.41528	0.706572
YPTB0037	gmk	50179	50802	87.6035	80.7837	0.127851	0.531861	0.922152	1.08442
YPTB0038	ligB	51203	52906	39.2175	26.8147	0.386181	0.317264	0.683744	1.46254
YPTB0039	YPTB0039	52926	53543	22.5964	14.6432	0.197068	0.469914	0.648031	1.54314
YPTB0040	YPTB0040	54064	54927	91.9974	91.1138	0.0463178	0.62258	0.990396	1.0097
YPTB0041	rph	55054	55770	94.0871	120.567	0.054143	0.61256	1.28144	0.780371
YPTB0042	pyrE	55937	56584	69.8921	79.8454	0.0980538	0.561248	1.14241	0.875342
YPTB0043	slmA	56719	57315	57.2002	42.1049	0.251539	0.425011	0.736096	1.35852
YPTB0044	dut	57437	57892	114.49	116.005	0.0479273	0.620384	1.01323	0.986944
YPTB0045	dfp	57873	59087	94.6902	77.0032	0.17108	0.493543	0.813212	1.22969
YPTB0046	radC	59284	59952	84.0135	81.4925	0.0510866	0.616612	0.969992	1.03094
YPTB0047	rpmB	60215	60451	346.688	585.422	0.123755	0.534935	1.68861	0.592201
YPTB0048	rpmG	60463	60630	717.903	1320.59	0.383736	0.319007	1.83951	0.543624
YPTB0049	mutM	60713	61522	38.9678	35.2447	0.0503845	0.617949	0.904457	1.10564
YPTB0050	coaD	61528	62007	65.9998	51.7981	0.161191	0.502979	0.784822	1.27417
YPTB0050	coaA	328117	329067	34.0736	30.8893	0.0452789	0.623673	0.906546	1.10309
YPTB0051	kdtX	62004	62786	100.193	90.9628	0.13868	0.521267	0.907878	1.10147
YPTB0052	kdtA	62787	64064	78.1941	61.8081	0.760087	0.0630436	0.790444	1.26511
YPTB0053	rfaC	64484	65449	95.5644	82.801	0.464415	0.249309	0.866441	1.15415
YPTB0054	rfaF	65449	66513	156.775	141.852	0.115396	0.543167	0.904812	1.1052
YPTB0055	rfaD	66544	67476	187.938	223.14	0.0184577	0.669548	1.18731	0.84224
YPTB0056	kbl	67722	68933	132.145	168.627	0.0328219	0.644711	1.27608	0.78365
YPTB0057	tdh	68943	69968	206.608	257.723	0.0252741	0.65832	1.2474	0.80167
YPTB0058	yibQ	70106	71116	34.8242	28.2286	0.131163	0.52906	0.810602	1.23365
YPTB0059	YPTB0059	71140	72510	69.7333	62.6815	0.401869	0.303772	0.898875	1.1125
YPTB0060	YPTB0060	72520	74067	76.8438	63.8358	0.364462	0.333246	0.830722	1.20377
YPTB0061	YPTB0061	74465	74899	60.8183	53.3368	0.0814826	0.579086	0.876986	1.14027
YPTB0062	grxC	75018	75266	213.389	267.452	0.040371	0.632238	1.25335	0.79786
YPTB0063	secB	75354	75830	562.063	650.171	0.00237012	0.721339	1.15676	0.864485
YPTB0064	gpsA	75830	76849	267.089	271.048	0.00920497	0.713193	1.01482	0.985393
YPTB0065	YPTB0065	76909	77049	119.185	132.911	0.0371687	0.637534	1.11517	0.896726
YPTB0066	cysE	77115	77936	104.587	104.941	0.0648869	0.599425	1.00339	0.996624
YPTB0067	YPTB0067	78059	78547	25.8058	16.1234	0.195338	0.47095	0.624798	1.60052
YPTB0068	YPTB0068	78736	79800	43.0886	24.4229	0.640441	0.127506	0.566808	1.76427
YPTB0069	cpxA	79868	81244	72.7192	60.8766	0.408364	0.298561	0.837146	1.19453
YPTB0070	cpxR	81241	81939	197.545	202.025	0.0261911	0.656818	1.02267	0.977829
YPTB0071	cpxP	82113	82601	37.4744	92.6168	0.779294	0.0545837	2.47147	0.404617
YPTB0072	YPTB0072	83279	84238	36.86	23.6861	0.369422	0.328385	0.642597	1.55619
YPTB0073	fieF	84800	85702	97.1026	70.6217	0.57964	0.165034	0.72729	1.37497
YPTB0074	pfkA	85920	86903	171.741	199.856	0.0118582	0.679403	1.1637	0.859326
YPTB0075	sbp1	87124	88113	55.0592	55.4016	0.0725479	0.589993	1.00622	0.993819
YPTB0076	YPTB0076	88363	89139	45.8999	40.7411	0.100209	0.557301	0.887608	1.12662
YPTB0077	YPTB0077	89257	90684	40.7805	28.5284	0.307477	0.378472	0.69956	1.42947
YPTB0078	YPTB0078	90750	91463	88.5846	53.9941	0.566961	0.173129	0.60952	1.64064
YPTB0079	YPTB0079	91460	92197	51.5696	39.2168	0.206572	0.461689	0.760464	1.31499
YPTB0080	YPTB0080	92334	93569	35.0302	34.5447	0.171879	0.493056	0.986141	1.01405
YPTB0081	tpiA	93800	94567	213.324	353.73	0.243851	0.431682	1.65818	0.603072
YPTB0082	YPTB0082	94696	95331	19.8396	29.5064	0.078408	0.582515	1.48724	0.672385
YPTB0083	YPTB0083	95479	95913	99.0876	82.3619	0.275835	0.40289	0.831203	1.20308
YPTB0084	fpr	96254	97000	87.2045	88.3975	0.0251267	0.658694	1.01368	0.986504
YPTB0085	glpX	97155	98165	76.2865	89.3725	0.0266683	0.655779	1.17154	0.853579
YPTB0086	glpK	98418	99941	145.882	103.285	0.86515	0.0271457	0.708003	1.41242
YPTB0087	glpF	100118	100966	59.0677	31.7847	0.89461	0.0200943	0.538105	1.85837
YPTB0088	YPTB0088	100976	101215	26.164	13.1182	0.394121	0.310722	0.501384	1.99448
YPTB0089	YPTB0089	101610	101849	532.331	332.895	0.905153	0.017213	0.625353	1.5991
YPTB0090	YPTB0090	102190	104304	27.3599	17.7192	0.395799	0.308427	0.647634	1.54408
YPTB0091	YPTB0091	104297	105589	18.553	11.2322	0.26997	0.406968	0.605408	1.65178
YPTB0092	YPTB0092	105802	106041	80.3418	209.557	0.667024	0.107233	2.60832	0.383389
YPTB0093	YPTB0093	106216	106365	9.76454	5.06353	0.0334263	0.643414	0.518563	1.92841
YPTB0094	YPTB0094	106671	107255	52.7403	27.0865	0.353922	0.340908	0.513582	1.94711
YPTB0095	menG	107372	107857	212.311	276.251	0.0361064	0.639171	1.30116	0.768546
YPTB0096	menA	107999	108916	59.0497	53.2964	0.123458	0.535373	0.902568	1.10795
YPTB0097	hslU	109151	110482	305.604	833.971	0.895277	0.0198252	2.72893	0.366444
YPTB0098	hslV	110553	111077	93.0123	168.774	0.541177	0.191312	1.81453	0.551107
YPTB0099	ftsN	111177	112022	84.3015	71.7216	0.169609	0.495642	0.850776	1.1754
YPTB0100	cytR	112088	113116	75.3894	78.1844	0.0479842	0.620164	1.03707	0.964252
YPTB0101	priA	113469	115667	56.3631	36.2402	0.86478	0.0274608	0.642978	1.55526
YPTB0102	rpmE	115920	116135	384.781	919.244	0.997752	0.000274252	2.389	0.418585
YPTB0103	YPTB0103	116677	117132	24.1887	22.8508	0.0319412	0.6462	0.94469	1.05855
YPTB0104	metJ	117481	117798	38.2628	38.0242	0.01383	0.676569	0.993765	1.00627
YPTB0105	metB	118176	119336	62.2052	40.0949	0.633148	0.132213	0.644558	1.55145
YPTB0106	metL	119339	121774	102.087	81.7174	0.680138	0.101006	0.80047	1.24927
YPTB0107	metF	122007	122891	36.0177	21.1945	0.470858	0.242534	0.588448	1.69939
YPTB0108	ppc	123720	126356	184.532	217.117	0.00260179	0.720677	1.17658	0.849923
YPTB0109	argE	126730	127899	84.7948	85.9416	0.0233861	0.661111	1.01352	0.986656
YPTB0110	argC	128144	129148	64.6372	61.8196	0.0366347	0.638251	0.95641	1.04558
YPTB0111	argB	129331	130104	69.2302	75.6198	0.0230043	0.661757	1.09229	0.915504
YPTB0112	argH	130271	131644	102.869	115.732	0.00345939	0.719345	1.12505	0.88885
YPTB0113	YPTB0113	132243	134735	28.4699	16.0126	0.408945	0.296978	0.56244	1.77797
YPTB0114	HasA	134963	135580	17.2136	18.2021	0.0352534	0.640594	1.05743	0.945692
YPTB0115	YPTB0115	135746	137554	25.97	14.8727	0.44617	0.2665	0.572689	1.74615
YPTB0116	YPTB0116	137630	138958	32.5431	18.8846	0.513097	0.209276	0.580296	1.72326
YPTB0117	YPTB0117	139023	139826	24.4933	16.7414	0.206875	0.461513	0.683509	1.46304
YPTB0118	YPTB0118	139942	141405	66.6082	53.0293	0.508111	0.214326	0.796138	1.25606
YPTB0119	YPTB0119	141499	142230	23.2265	16.5545	0.181921	0.484005	0.712743	1.40303
YPTB0120	oxyR	142377	143294	164.33	204.731	0.117188	0.54102	1.24585	0.802662
YPTB0121	sthA	143277	144677	82.4116	143.113	0.070362	0.591711	1.73657	0.575849
YPTB0122	trmA (NC_006155 Y. pstb IP 32953 chromosome 144882..145530)	144883	145530	151.53	157.284	0.0106093	0.71127	1.03797	0.963417
YPTB0123	yijD	145543	145950	162.114	191.794	0.0209388	0.665414	1.18308	0.845254
YPTB0124	trmA (NC_006155 Y. pstb IP 32953 chromosome 146083..147187)	146084	147187	33.5656	31.6422	0.0596122	0.604846	0.942696	1.06079
YPTB0125	btuB	147649	149541	57.1416	42.7848	0.785857	0.0525951	0.748751	1.33556
YPTB0126	murI	149486	150349	75.2504	73.1689	0.0361254	0.639069	0.972339	1.02845
YPTB0127	YPTB0127	157214	158170	52.9492	64.6423	0.0182344	0.669993	1.22084	0.81911
YPTB0128	YPTB0128	158256	159746	40.3577	30.9119	0.214353	0.457439	0.765947	1.30557
YPTB0129	YPTB0129	159758	160777	60.8587	39.1767	0.480294	0.236278	0.643732	1.55344
YPTB0130	YPTB0130	160777	161769	60.7425	41.712	0.419576	0.284787	0.686702	1.45624
YPTB0131	YPTB0131	161756	162637	29.0661	19.0711	0.324102	0.367371	0.656128	1.52409
YPTB0132	YPTB0132	162756	163094	254.606	388.169	0.414535	0.290814	1.52459	0.655914
YPTB0133	YPTB0133	163475	164998	38.2177	16.1296	0.601709	0.151606	0.422044	2.36942
YPTB0134	ilvG	165622	167268	67.3965	98.102	0.170055	0.494998	1.4556	0.687004
YPTB0135	ilvM	167265	167522	39.639	103.412	0.905315	0.016704	2.60885	0.383311
YPTB0136	ilvE	167545	168471	94.0971	165.478	0.901361	0.018235	1.75859	0.568636
YPTB0137	ilvD	168782	170632	84.939	128.685	0.244546	0.430924	1.51503	0.660052
YPTB0138	ilvA	170638	172182	84.8112	118.354	0.0466617	0.621923	1.3955	0.716587
YPTB0139	YPTB0139	172313	172777	0	0	0.0116988	0.69123	#DIV/0!	#DIV/0!
YPTB0140	YPTB0140	172795	173259	0.0981031	0.196438	0.0116988	0.691309	2.00237	0.499409
YPTB0141	YPTB0141	173339	173800	20.6078	13.4321	0.234254	0.439569	0.651796	1.53422
YPTB0142	YPTB0142	173784	174662	15.6501	8.47767	0.430911	0.278938	0.5417	1.84604
YPTB0143	YPTB0143	175310	175519	20.5535	17.7714	0.0246968	0.659254	0.864643	1.15655
YPTB0144	ilvY	175574	176455	49.786	25.8706	0.788874	0.0506213	0.519635	1.92443
YPTB0145	ilvC	176746	178224	114.335	131.391	0.0114082	0.70821	1.14918	0.870188
YPTB0146	YPTB0146	178801	180249	46.921	27.3201	0.513077	0.209615	0.582257	1.71745
YPTB0147	YPTB0147	180249	180512	9.92203	5.86164	0.100498	0.556751	0.59077	1.69271
YPTB0148	YPTB0148	180813	181019	0	0	0.0116988	0.691388	#DIV/0!	#DIV/0!
YPTB0149	YPTB0149	181028	181282	0	0	0.0116988	0.691467	#DIV/0!	#DIV/0!
YPTB0150	pys2 (NC_006155 Y. pstb IP 32953 chromosome 181434..181854)	181435	181854	0	0	0.0116988	0.683615	#DIV/0!	#DIV/0!
YPTB0151	imm2	181856	182110	0	0	0.0116988	0.680679	#DIV/0!	#DIV/0!
YPTB0152	pys2 (NC_006155 Y. pstb IP 32953 chromosome 182262..182691)	182263	182691	0.106335	0	0.0623655	0.602501	0	#DIV/0!
YPTB0153	imm	182688	182951	0	0	0.0116988	0.680594	#DIV/0!	#DIV/0!
YPTB0154	YPTB0154	183509	183880	0	0	0.0116988	0.691546	#DIV/0!	#DIV/0!
YPTB0155	YPTB0155	184491	184826	0	0	0.0116988	0.691625	#DIV/0!	#DIV/0!
YPTB0156	YPTB0156	185085	185831	52.5122	40.9292	0.365802	0.33228	0.779422	1.283
YPTB0157	YPTB0157	185869	187236	61.6312	52.738	0.12779	0.532155	0.855703	1.16863
YPTB0158	YPTB0158	187253	189904	31.3106	18.9782	0.496992	0.225459	0.606126	1.64982
YPTB0159	YPTB0159	189932	190663	21.1514	11.259	0.404979	0.301436	0.532306	1.87862
YPTB0160	YPTB0160	190727	191257	7.97202	5.29665	0.0676023	0.595959	0.664404	1.50511
YPTB0161	YPTB0161	192049	192840	17.1206	11.9788	0.133238	0.526982	0.699675	1.42924
YPTB0162	ppiC	193079	193360	44.3919	57.9431	0.04986	0.618393	1.30526	0.76613
YPTB0163	rep (NC_006155 Y. pstb IP 32953 chromosome 193563..195585)	193564	195585	68.1532	62.2922	0.140574	0.519443	0.914002	1.09409
YPTB0164	YPTB0164	195753	197249	94.6414	107.36	0.0253521	0.658133	1.13439	0.881533
YPTB0165	rhlB	197253	198539	111.179	159.432	0.14358	0.516844	1.43401	0.697346
YPTB0166	trxA	198658	198984	529.855	617.348	0.0107692	0.711201	1.16513	0.858276
YPTB0167	rho	199464	200723	105.211	182.755	0.0531222	0.614368	1.73703	0.575696
YPTB0168	rfe	201257	202354	49.8873	40.2311	0.221321	0.45318	0.80644	1.24002
YPTB0169	wzzE	202390	203451	59.2384	55.0245	0.112678	0.546431	0.928865	1.07658
YPTB0170	rffE	203800	204930	91.4672	89.9654	0.0413764	0.629915	0.983582	1.01669
YPTB0171	wecC	204927	206189	243.714	244.604	0.00374305	0.718877	1.00365	0.996359
YPTB0172	rffG	206186	207253	195.594	185.954	0.0893751	0.571212	0.950715	1.05184
YPTB0173	rffH	207548	208429	141.924	121.721	0.127811	0.532008	0.857651	1.16598
YPTB0174	rffC	208476	209144	94.994	81.7007	0.345341	0.349785	0.860062	1.16271
YPTB0175	rffA	209146	210276	95.4407	98.5394	0.0148381	0.674835	1.03247	0.968554
YPTB0176	wzxE	210278	211534	64.1875	51.375	0.178297	0.486492	0.800388	1.24939
YPTB0177	YPTB0177	211557	212642	66.6935	76.398	0.0316193	0.646694	1.14551	0.872974
YPTB0178	wecF	212639	214003	73.9502	74.2413	0.0198492	0.667401	1.00394	0.996079
YPTB0179	wecG	214012	214752	156.126	145.475	0.027466	0.654258	0.931776	1.07322
YPTB0180	YPTB0180	215316	216707	62.8485	49.9541	0.3117	0.375874	0.794834	1.25812
YPTB0181	hemY	218227	219447	181.268	185.958	0.0149216	0.67466	1.02588	0.974776
YPTB0182	hemX	219450	220574	141.102	132.26	0.113056	0.545866	0.937329	1.06686
YPTB0183	hemD	220605	221354	89.2472	69.1571	0.544251	0.189561	0.774894	1.2905
YPTB0184	hemC	221351	222292	94.1896	85.216	0.288961	0.392535	0.904728	1.1053
YPTB0185	cyaA	222786	225338	106.348	121.248	0.00234631	0.721471	1.1401	0.877115
YPTB0186	YPTB0186	225858	227066	35.6804	28.4129	0.0114043	0.709051	0.796315	1.25578
YPTB0187	YPTB0187	227114	228151	0	0	0.0116988	0.691703	#DIV/0!	#DIV/0!
YPTB0188	cyaY	228439	228762	71.3126	57.2611	0.227848	0.447265	0.802959	1.24539
YPTB0189	YPTB0189	228914	229114	45.9272	39.2451	0.031449	0.646891	0.854506	1.17027
YPTB0190	dapF	229282	230106	70.7346	48.5079	0.611213	0.147494	0.685773	1.45821
YPTB0191	YPTB0191	230171	230875	158.081	151.051	0.0242483	0.659999	0.955532	1.04654
YPTB0192	xerC	230872	231783	123.239	97.9588	0.499566	0.221575	0.794866	1.25807
YPTB0193	YPTB0193	231783	232499	78.675	62.3121	0.419192	0.285893	0.79202	1.2626
YPTB0194	uvrD	232598	234760	130.399	113.265	0.119363	0.539437	0.868604	1.15127
YPTB0195	YPTB0195	234874	235539	238.797	182.569	0.876252	0.0250378	0.764535	1.30798
YPTB0196	YPTB0196	235967	237199	2467.84	3458.06	1	0	1.40125	0.713651
YPTB0197	YPTB0197	237213	238055	2889.11	4977.36	1	0	1.7228	0.58045
YPTB0198	corA	238705	239655	90.3895	107.11	0.0475613	0.621374	1.18499	0.843891
YPTB0199	rarD	239753	240643	54.1903	32.436	0.55553	0.182496	0.598557	1.67069
YPTB0200	YPTB0200	240730	241200	63.8013	71.7502	0.0311744	0.647678	1.12459	0.889214
YPTB0201	pldA	241422	242300	87.2827	87.7495	0.0982989	0.560978	1.00535	0.99468
YPTB0202	reqQ	242377	244209	98.3803	95.8763	0.109353	0.548964	0.974548	1.02612
YPTB0203	rhtC	244316	244936	64.6967	49.844	0.239498	0.433767	0.770426	1.29798
YPTB0204	rhtB	244987	245607	36.1388	21.3603	0.44296	0.269365	0.591064	1.69186
YPTB0205	pldB	245803	246816	88.9602	73.8173	0.237931	0.436775	0.829779	1.20514
YPTB0206	YPTB0206	246851	247660	60.8469	50.0083	0.148608	0.512063	0.82187	1.21674
YPTB0207	YPTB0207	247936	249135	18.7582	17.7389	0.112182	0.546854	0.945659	1.05746
YPTB0208	glpQ	249209	250324	31.2935	21.2611	0.359916	0.336137	0.679408	1.47187
YPTB0209	glpA	250949	252604	72.4331	32.0077	0.921269	0.0129464	0.441893	2.26299
YPTB0210	glpB	252594	253868	59.831	31.545	0.726084	0.0770081	0.527235	1.89669
YPTB0211	glpC	253865	255160	43.1808	27.096	0.594099	0.156472	0.627502	1.59362
YPTB0212	drcB	255304	255831	107.599	133.73	0.0371478	0.637739	1.24285	0.804599
YPTB0213	yhhQ	255961	256629	35.195	24.4138	0.374739	0.325198	0.693672	1.4416
YPTB0214	YPTB0214	256913	257167	17.1978	10.5051	0.163695	0.50076	0.61084	1.63709
YPTB0215	zntA	257232	259598	70.3101	63.7888	0.0783124	0.582893	0.90725	1.10223
YPTB0216	yhhN	260012	260638	130.348	93.6118	0.468497	0.244708	0.718167	1.39243
YPTB0217	YPTB0217	260928	261248	24.9463	19.3516	0.0712461	0.590853	0.77573	1.28911
YPTB0218	YPTB0218	261460	261879	37.7701	22.6251	0.435782	0.27503	0.599022	1.66939
YPTB0219	yhhL	262056	262328	33.2753	26.537	0.0670414	0.597039	0.7975	1.25392
YPTB0220	rsmD	262318	262980	64.7146	48.7842	0.452511	0.259215	0.753836	1.32655
YPTB0221	ftsY	263262	264986	49.1424	52.1562	0.0160902	0.672735	1.06133	0.942216
YPTB0222	ftsE	264992	265660	125.449	128.275	0.0191823	0.668298	1.02252	0.977972
YPTB0223	ftsX	265650	266603	136.302	130.519	0.0647974	0.599544	0.957575	1.0443
YPTB0224	rpoH	266914	267771	961.333	723.145	0.884293	0.0221039	0.752232	1.32938
YPTB0225	YPTB0225	267978	268370	67.3735	55.4474	0.196336	0.470605	0.822985	1.21509
YPTB0226	livK	268792	269907	60.387	39.7106	0.754458	0.0658677	0.657601	1.52068
YPTB0227	livH	270088	271014	48.8825	27.9839	0.799362	0.0474561	0.572473	1.74681
YPTB0228	livM	271011	272297	73.0235	42.7385	0.838218	0.0338156	0.585271	1.70861
YPTB0229	livG	272294	273061	75.0691	46.2637	0.289964	0.391273	0.616282	1.62263
YPTB0230	livF	273106	273807	36.995	25.6037	0.213589	0.457792	0.692086	1.44491
YPTB0231	YPTB0231	274035	274496	6.23788	3.50339	0.0589267	0.60578	0.561632	1.78053
YPTB0232	YPTB0232	274611	275717	3.11113	1.75543	0.0674414	0.596439	0.564243	1.77229
YPTB0233	YPTB0233	275942	276460	17.2573	9.18071	0.184339	0.482006	0.53199	1.87973
YPTB0234	YPTB0234	276522	277169	21.0652	10.7075	0.300982	0.383206	0.508304	1.96733
YPTB0235	YPTB0235	277141	277827	15.2672	5.96252	0.435872	0.274749	0.390544	2.56053
YPTB0236	YPTB0236	277845	280178	18.0048	10.054	0.494941	0.226743	0.558407	1.79081
YPTB0237	YPTB0237	280445	280936	10.7669	5.93396	0.249381	0.427884	0.55113	1.81445
YPTB0238	ugpB	281491	282810	29.7082	19.8548	0.322397	0.368471	0.668328	1.49627
YPTB0239	ugpA	283108	283992	30.0698	16.422	0.381724	0.320249	0.546128	1.83107
YPTB0240	ugpE	283992	284837	31.32	16	0.520222	0.205184	0.510857	1.9575
YPTB0241	ugpC	284844	285917	53.3862	33.7021	0.579626	0.165403	0.631288	1.58406
YPTB0242	ugpQ	285914	286663	115.225	102.508	0.279292	0.400838	0.889637	1.12405
YPTB0243	YPTB0243	286764	287720	57.5099	35.5175	0.507725	0.215656	0.617589	1.6192
YPTB0244	YPTB0244	287857	288525	51.8309	42.285	0.202383	0.464688	0.815826	1.22575
YPTB0245	YPTB0245	288538	289740	61.3321	52.3496	0.420185	0.284231	0.853543	1.17159
YPTB0246	MadN	289947	290846	45.3803	28.1954	0.507457	0.215986	0.621314	1.60949
YPTB0247	metR	290734	291687	46.1527	23.066	0.805826	0.0431671	0.499775	2.0009
YPTB0248	metE	291793	294069	43.1206	25.6534	0.527754	0.200031	0.594922	1.68089
YPTB0249	YPTB0249	294124	294927	61.2317	68.2874	0.0415158	0.62949	1.11523	0.896675
YPTB0250	udp	295424	296185	136.006	167.849	0.00952917	0.712919	1.23413	0.81029
YPTB0251	YPTB0251	296306	297166	34.4015	32.1434	0.0514654	0.616165	0.934359	1.07025
YPTB0252	YPTB0252	297507	299324	61.858	22.9208	0.995047	0.000656765	0.37054	2.69877
YPTB0253	YPTB0253	299861	300391	276.777	192.878	0.997842	0.000248229	0.696871	1.43499
YPTB0254	rumC	300599	302104	65.3393	64.9652	0.0265065	0.656252	0.994274	1.00576
YPTB0255	ubiE	302196	302951	99.2623	145.021	0.64426	0.12356	1.46099	0.684469
YPTB0256	YPTB0256	302983	303615	139.071	151.356	0.0125303	0.678205	1.08834	0.918834
YPTB0257	ubiB	303615	305246	86.4714	96.8064	0.00185357	0.722458	1.11952	0.89324
YPTB0258	tatA	305426	305692	91.5155	132.285	0.0560172	0.610167	1.44549	0.691806
YPTB0259	tatB	305696	306358	87.4807	85.064	0.056378	0.609594	0.972375	1.02841
YPTB0260	tatC	306361	307137	36.0838	28.017	0.194083	0.471641	0.776442	1.28793
YPTB0261	YPTB0261	307193	307975	46.1737	34.6028	0.299336	0.384276	0.749404	1.33439
YPTB0262	hemB	307990	309012	69.6773	100.364	0.158795	0.505182	1.44041	0.694248
YPTB0263	rfaH	309122	309610	47.2987	48.8984	0.0410868	0.630551	1.03382	0.967284
YPTB0264	YPTB0264	309858	311354	100.816	102.797	0.009127	0.713466	1.01965	0.980733
YPTB0265	fre	311409	312110	85.9303	86.9969	0.0289436	0.65138	1.01241	0.987741
YPTB0265	fadI	3116305	3117615	178.655	252.244	0.16046	0.504239	1.4119	0.708265
YPTB0266	fadA	312270	313433	390.144	740.619	0.880456	0.0235596	1.89832	0.526782
YPTB0267	fadB	313445	315634	397.604	704.323	1	2.03473e-09	1.77142	0.56452
YPTB0268	pepQ	315961	317292	339.955	492.107	0.0783231	0.582767	1.44757	0.690815
YPTB0269	YPTB0269	317292	317903	135.82	191.514	0.648992	0.119945	1.41006	0.709191
YPTB0270	trkH	317943	319394	52.505	43.6079	0.109729	0.548683	0.830547	1.20403
YPTB0271	hemG	319416	319949	65.3155	109.179	0.435951	0.274468	1.67157	0.598241
YPTB0272	murB	326089	327126	67.6459	67.6311	0.0744832	0.586902	0.999782	1.00022
YPTB0273	birA	327123	328082	65.1809	67.2489	0.0189067	0.668924	1.03173	0.969249
YPTB0275	YPTB0275	329278	329829	21.4855	12.2348	0.178187	0.486657	0.569445	1.7561
YPTB0276	tuf (NC_006155 Y. pstb IP 32953 chromosome 330817..332002)	330818	332002	1092.64	2932.28	0.999996	4.12622e-07	2.68368	0.372623
YPTB0277	secE	332253	332636	179.345	194.119	0.0385125	0.635264	1.08238	0.923889
YPTB0278	nusG	332638	333183	426.699	490.295	0.00250489	0.721008	1.14904	0.87029
YPTB0279	rplK	333374	333802	614.013	1551.58	0.995618	0.000631932	2.52694	0.395735
YPTB0280	rplA	333806	334510	991.701	2326.19	0.999999	5.51207e-08	2.34566	0.426319
YPTB0281	rplJ	334875	335372	628.874	1718.71	0.90571	0.0164475	2.73299	0.365899
YPTB0282	rplL	335439	335807	587.089	1780.81	0.996487	0.000460826	3.03329	0.329675
YPTB0283	rpoB	336150	340178	664.519	1270.47	1	0	1.91186	0.523052
YPTB0284	rpoC	340307	344527	1018.42	1633.55	1	0	1.604	0.623441
YPTB0285	thiH	344833	345963	44.4246	60.1574	0.0353043	0.640492	1.35415	0.738473
YPTB0286	thiG	345956	346771	61.0613	77.8126	0.0211591	0.665324	1.27434	0.784723
YPTB0287	thiS	346773	346988	40.4213	60.1739	0.0631144	0.601676	1.48867	0.671741
YPTB0288	thiF	346985	347782	61.8205	89.3792	0.0220028	0.663867	1.44579	0.691666
YPTB0289	thiE	347772	348419	48.1227	85.9827	0.0434588	0.626383	1.78674	0.559679
YPTB0290	thiC	348433	350478	44.2402	79.7452	0.388073	0.315764	1.80255	0.55477
YPTB0291	rsd	350853	351362	122.877	91.9881	0.652348	0.117927	0.748618	1.33579
YPTB0292	nudC	351459	352241	79.3283	69.3629	0.189571	0.476613	0.874378	1.14367
YPTB0293	YPTB0293	352334	353119	26.203	20.7408	0.160759	0.503767	0.791545	1.26335
YPTB0294	hemE	353238	354305	137.534	139.372	0.0279431	0.65359	1.01336	0.986814
YPTB0295	nfi	354371	355075	136.702	100.708	0.791344	0.0490319	0.736699	1.35741
YPTB0296	YPTB0296	355121	355711	129.824	127.045	0.0951388	0.564738	0.978598	1.02187
YPTB0297	hupA	355900	356175	789.955	1669.06	0.999761	2.07938e-05	2.11286	0.473292
YPTB0298	yjaH	356177	356878	193.352	249.201	0.0899374	0.56977	1.28885	0.775886
YPTB0299	purD	357064	358350	217.261	318.081	0.711213	0.0833425	1.46405	0.683038
YPTB0300	purH	358410	359999	143.159	210.966	0.1126	0.546572	1.47365	0.678587
YPTB0301	YPTB0301	366224	366490	109.505	106.209	0.0116988	0.691782	0.969903	1.03103
YPTB0302	YPTB0302	366568	367323	179.868	126.441	0.711001	0.0837648	0.702965	1.42255
YPTB0303	YPTB0303	367716	368495	0	0	0.0116988	0.691861	#DIV/0!	#DIV/0!
YPTB0304	YPTB0304	368495	369517	0	0	0.0116988	0.691939	#DIV/0!	#DIV/0!
YPTB0305	ytaP	369677	370834	41.7612	28.3431	0.471894	0.242222	0.678695	1.47342
YPTB0306	actP	370908	372563	164.96	401.219	0.989282	0.00153797	2.43222	0.411147
YPTB0307	YPTB0307	372560	372871	231.973	438.553	0.984433	0.00209249	1.89054	0.52895
YPTB0308	rcs	372928	374886	593.854	1061.03	0.999328	6.57336e-05	1.78668	0.559697
YPTB0309	gltP (NC_006155 Y. pstb IP 32953 chromosome 375740..377057)	375741	377057	42.2123	37.4966	0.0994371	0.558943	0.888286	1.12576
YPTB0310	YPTB0310	377235	377867	32.5231	26.2109	0.129138	0.530978	0.805916	1.24082
YPTB0311	YPTB0311	377880	380699	29.1783	20.7023	0.32894	0.363381	0.709511	1.40942
YPTB0312	YPTB0312	380872	382443	25.4266	14.4274	0.451021	0.261567	0.567412	1.76239
YPTB0313	YPTB0313	382445	383659	39.5032	23.3632	0.620474	0.141467	0.591425	1.69083
YPTB0314	YPTB0314	383678	383899	32.7691	17.6495	0.451734	0.260688	0.538601	1.85666
YPTB0315	YPTB0315	383934	384713	14.3601	9.5646	0.155604	0.506596	0.666053	1.50138
YPTB0316	YPTB0316	384723	384938	14.2289	6.80783	0.203669	0.463632	0.47845	2.09008
YPTB0317	YPTB0317	384935	385183	25.3731	8.89215	0.341321	0.352776	0.350456	2.85342
YPTB0318	YPTB0318	385281	385532	29.215	17.6456	0.163976	0.500443	0.603993	1.65565
YPTB0319	YPTB0319	385529	386260	39.1308	22.5927	0.454251	0.257134	0.577363	1.73201
YPTB0320	YPTB0320	386455	387048	46.2584	14.6586	0.805755	0.0435565	0.316884	3.15573
YPTB0321	YPTB0321	387045	387692	51.997	21.5414	0.391298	0.313254	0.414282	2.41382
YPTB0322	YPTB0322	387685	389733	45.0173	22.6003	0.694036	0.0926052	0.502036	1.99189
YPTB0323	YPTB0323	389720	391057	75.199	35.5777	0.384793	0.31851	0.473114	2.11365
YPTB0324	YPTB0324	391054	391455	68.6678	25.0052	0.20954	0.459567	0.364147	2.74614
YPTB0325	YPTB0325	391619	391834	23.9929	15.9214	0.154238	0.507538	0.66359	1.50695
YPTB0326	YPTB0326	391854	392774	51.9645	26.6519	0.596506	0.155352	0.512887	1.94975
YPTB0327	YPTB0327	392841	393551	23.6298	13.0876	0.419075	0.286169	0.553859	1.80551
YPTB0328	YPTB0328	393548	393841	28.1176	17.601	0.119808	0.539005	0.625977	1.5975
YPTB0329	YPTB0329	393843	394637	41.8058	22.8148	0.529669	0.197605	0.545732	1.8324
YPTB0330	YPTB0330	394627	395694	38.1954	22.1963	0.534578	0.194462	0.581125	1.7208
YPTB0331	YPTB0331	396077	397291	81.9757	68.274	0.136361	0.522932	0.832856	1.20069
YPTB0332	YPTB0332	397288	397557	79.675	78.8992	0.0414184	0.629809	0.990264	1.00983
YPTB0333	YPTB0333	397635	398621	13.0917	7.89824	0.2173	0.455488	0.603304	1.65754
YPTB0334	YPTB0334	398788	400074	36.0297	22.8788	0.450017	0.262153	0.634998	1.57481
YPTB0335	metC (NC_006155 Y. pstb IP 32953 chromosome 400119..401301)	400120	401301	37.8363	26.9066	0.2758	0.403095	0.711131	1.40621
YPTB0336	hmuV	401442	402242	72.7918	30.4804	0.96899	0.0048914	0.418734	2.38815
YPTB0337	hmuU	402235	403239	101.639	42.284	0.983614	0.00241782	0.416021	2.40372
YPTB0338	hmuT	403236	404075	244.096	100.894	0.999961	3.63216e-06	0.413337	2.41933
YPTB0339	hmuS	404072	405109	298.343	137.104	0.999998	9.62349e-08	0.45955	2.17604
YPTB0340	hmuR	405228	407258	38.0736	22.1528	0.488405	0.231219	0.58184	1.71869
YPTB0341	YPTB0341	407389	407580	19.7052	9.27088	0.220732	0.453536	0.470479	2.12549
YPTB0342	YPTB0342	407666	408316	41.4985	20.0817	0.686436	0.0964009	0.483914	2.06648
YPTB0343	YPTB0343	408350	408913	30.8885	26.6123	0.0899538	0.569638	0.86156	1.16069
YPTB0344	YPTB0344	408910	410223	28.2863	16.7232	0.467475	0.245635	0.591213	1.69144
YPTB0345	YPTB0345	410564	411364	21.6879	13.9294	0.257704	0.418188	0.642266	1.55699
YPTB0346	YPTB0346	411679	412167	24.6029	15.7336	0.230012	0.443992	0.639504	1.56371
YPTB0347	YPTB0347	412564	413523	45.3365	48.0688	0.0658034	0.598354	1.06027	0.943158
YPTB0348	YPTB0348	413523	414602	91.3291	90.4381	0.0639398	0.600019	0.990243	1.00985
YPTB0349	YPTB0349	414595	415407	71.7853	65.6047	0.196926	0.470087	0.913902	1.09421
YPTB0350	YPTB0350	415400	416536	74.2511	56.7366	0.25003	0.427121	0.764118	1.3087
YPTB0351	YPTB0351	416548	417609	49.3705	37.4757	0.351183	0.343742	0.759071	1.3174
YPTB0352	terZ	417885	418478	263.611	285.617	0.0120147	0.679062	1.08348	0.922953
YPTB0353	terA	418478	419662	290.888	297.685	0.00485307	0.717401	1.02337	0.977167
YPTB0354	terB	419695	420150	248.889	359.202	0.143415	0.516998	1.44322	0.692893
YPTB0355	terC	420172	421209	380.482	468.572	0.00118202	0.723048	1.23152	0.812003
YPTB0356	terD	421273	421851	955.255	1421.33	0.119013	0.539726	1.48791	0.672085
YPTB0357	terE	422035	422610	89.8229	80.0633	0.191874	0.473364	0.891346	1.1219
YPTB0358	YPTB0358	423323	423961	33.5214	25.2698	0.182505	0.483672	0.75384	1.32654
YPTB0359	YPTB0359	424212	426590	38.3261	29.1818	0.152013	0.509261	0.761407	1.31336
YPTB0360	YPTB0360	426662	427405	27.5399	19.5635	0.259479	0.416408	0.71037	1.40772
YPTB0361	YPTB0361	427416	427598	20.7664	12.0877	0.0726859	0.589624	0.582079	1.71798
YPTB0362	YPTB0362	428763	430181	44.9334	31.4892	0.331798	0.36093	0.700797	1.42695
YPTB0363	YPTB0363	430201	430476	11.5946	5.791	0.162528	0.501712	0.499458	2.00217
YPTB0364	YPTB0364	431190	433247	37.3079	25.2048	0.36199	0.334933	0.675589	1.48019
YPTB0365	YPTB0365	433591	437385	27.5022	11.146	0.564904	0.174945	0.405277	2.46745
YPTB0366	ubiC	438217	438741	91.3763	73.2315	0.358498	0.338051	0.801428	1.24777
YPTB0367	ubiA	438907	439773	67.9354	48.7453	0.709352	0.0850273	0.717524	1.39368
YPTB0368	pslB	439954	442458	65.5785	101.811	0.816404	0.0396935	1.5525	0.644122
YPTB0369	dgkA	442586	442957	66.6658	55.8977	0.174997	0.489298	0.838477	1.19264
YPTB0370	lexA	443082	443690	89.068	86.3813	0.0957671	0.563803	0.969836	1.0311
YPTB0371	YPTB0371	443899	444408	104.824	157.002	0.186174	0.479995	1.49776	0.667664
YPTB0372	YPTB0372	444663	445700	86.4439	76.3678	0.262923	0.412818	0.883438	1.13194
YPTB0373	pspG	446216	446434	76.1377	50.222	0.598305	0.154232	0.65962	1.51602
YPTB0374	qor	446779	447762	104.986	112.967	0.0896173	0.570033	1.07602	0.929352
YPTB0375	dnaB	448094	449500	110.881	106.707	0.0332171	0.644014	0.962359	1.03911
YPTB0376	alr (NC_006155 Y. pstb IP 32953 chromosome 449596..450676)	449597	450676	125.585	109.71	0.185097	0.481169	0.873596	1.14469
YPTB0377	tyrB	450862	452055	64.7773	62.8295	0.0749224	0.585904	0.969932	1.031
YPTB0378	YPTB0378	452582	452941	53.4883	45.447	0.0622379	0.602618	0.849662	1.17694
YPTB0379	uvrA	453034	455877	63.0703	67.8744	0.0682687	0.594752	1.07617	0.929221
YPTB0380	ssb	456318	456866	255.963	264.358	0.00680458	0.71544	1.0328	0.968243
YPTB0381	YPTB0381	457114	457428	45.2408	25.4772	0.466903	0.246865	0.563146	1.77574
YPTB0382	YPTB0382	457442	458590	35.7645	20.9519	0.555543	0.182142	0.58583	1.70698
YPTB0383	rhaD	458657	459481	48.3098	24.1616	0.633668	0.131825	0.500139	1.99945
YPTB0384	rhaA	459494	460750	35.3293	16.9065	0.551291	0.184629	0.478541	2.08969
YPTB0385	rhaB	460747	462204	36.2768	13.1865	0.628617	0.134932	0.363497	2.75106
YPTB0386	rhaS	462601	463422	68.0144	28.1791	0.99777	0.000261264	0.414311	2.41365
YPTB0387	rhaR	463555	464427	72.303	66.715	0.0638594	0.600138	0.922715	1.08376
YPTB0388	rhaT	464576	465610	33.5543	20.3214	0.484112	0.23375	0.605628	1.65118
YPTB0389	YPTB0389	465764	466054	18.1994	14.1007	0.0381138	0.636092	0.774789	1.29067
YPTB0390	YPTB0390	466125	466427	15.6352	12.3603	0.0688129	0.593904	0.790545	1.26495
YPTB0391	YPTB0391	466490	466915	133.74	277.483	0.998061	0.000223717	2.07479	0.481977
YPTB0392	YPTB0392	467145	467312	7.71464	3.89286	0.0317584	0.646595	0.504607	1.98174
YPTB0393	YPTB0393	467327	469897	18.9377	12.147	0.411782	0.294047	0.641419	1.55904
YPTB0394	YPTB0394	469960	470172	18.7281	8.97583	0.199033	0.467834	0.47927	2.08651
YPTB0395	YPTB0395	470551	471126	70.4396	99.1451	0.238783	0.435277	1.40752	0.71047
YPTB0396	YPTB0396	471546	473561	62.0522	88.3093	0.272718	0.405136	1.42314	0.702669
YPTB0397	hydN	473584	474141	63.7358	66.7479	0.174881	0.489462	1.04726	0.954874
YPTB0398	fdhF	474164	476311	63.7344	84.1256	0.016599	0.6715	1.31994	0.75761
YPTB0399	dipZ	476373	478160	55.9575	44.8999	0.570716	0.16983	0.802394	1.24627
YPTB0400	YPTB0400	478136	478495	112.731	110.21	0.0603108	0.60391	0.977641	1.02287
YPTB0401	dcuA	478680	479981	124.525	128.803	0.0442128	0.624869	1.03435	0.96679
YPTB0402	aspA	480101	481537	345.504	1078.86	0.999917	8.68839e-06	3.12256	0.32025
YPTB0403	fxsA	481985	482563	106.225	203.826	0.994841	0.000707439	1.91881	0.521155
YPTB0404	groES	482818	483111	1578.77	8193.08	1	0	5.18954	0.192695
YPTB0405	groEL	483158	484804	2433.67	13840.4	1	0	5.68705	0.175838
YPTB0406	YPTB0406	485440	485826	110.313	128.33	0.0332607	0.643814	1.16332	0.859606
YPTB0407	YPTB0407	486111	487139	50.3499	47.3467	0.103031	0.553986	0.940354	1.06343
YPTB0408	efp	487175	487741	217.251	249.355	0.0113576	0.710649	1.14777	0.871253
YPTB0409	sugE	487988	488302	56.6321	50.3759	0.0888218	0.571864	0.889529	1.12419
YPTB0410	frdD	488467	488823	204.572	236.612	0.0159143	0.672822	1.15662	0.86459
YPTB0411	frdC	488840	489232	221.508	253.463	0.0491978	0.618947	1.14426	0.873926
YPTB0412	frdB	489249	489983	200.665	230.624	0.146323	0.514846	1.1493	0.870095
YPTB0413	frdA	489976	491799	295.713	278.516	0.000411453	0.723964	0.941846	1.06174
YPTB0414	poxA	492257	493234	40.863	35.9422	0.218317	0.454956	0.879579	1.13691
YPTB0415	BspA	493479	496838	53.3298	41.7672	0.24934	0.428074	0.783187	1.27683
YPTB0416	psd	496862	497743	62.8062	46.0989	0.456137	0.256238	0.733986	1.36242
YPTB0417	YPTB0417	498068	499120	72.4582	63.9921	0.0681977	0.594873	0.88316	1.1323
YPTB0418	YPTB0418	499320	499865	57.7359	44.1697	0.231495	0.442524	0.765031	1.30714
YPTB0419	YPTB0419	501121	502356	53.8353	34.7009	0.721028	0.0786889	0.644574	1.55141
YPTB0420	YPTB0420	502355	503869	94.0986	69.8893	0.153898	0.508008	0.742725	1.34639
YPTB0421	YPTB0421	503880	504350	72.957	54.0089	0.300038	0.383848	0.740283	1.35083
YPTB0422	YPTB0422	504490	506271	57.6993	51.6793	0.188505	0.477292	0.895666	1.11649
YPTB0423	mutL	506287	508194	121.531	121.666	0.00715271	0.715168	1.00111	0.998893
YPTB0424	miaA	508187	509128	351.426	406.97	0.00321116	0.719612	1.15805	0.863517
YPTB0425	hfq	509245	509550	412.744	568.339	0.359993	0.335896	1.37698	0.726229
YPTB0426	hflX	509649	510935	229.029	273.476	0.0106023	0.711339	1.19407	0.837473
YPTB0427	hflK	511176	512438	266.164	435.16	0.570861	0.169461	1.63493	0.611646
YPTB0428	hflC	512442	513446	511.869	774.197	0.0950314	0.564872	1.51249	0.661162
YPTB0429	YPTB0429	513618	513818	36.9633	27.0712	0.0857108	0.575237	0.732378	1.36541
YPTB0430	purA	513918	515216	342.111	371.325	0.000990116	0.723375	1.0854	0.921323
YPTB0431	YPTB0431	515605	516030	48.7269	42.1127	0.0777197	0.583397	0.864259	1.15706
YPTB0432	rnr	516271	518805	270.791	393.699	0.224809	0.449427	1.45388	0.687812
YPTB0433	YPTB0433	518924	519664	95.9653	108.878	0.0313528	0.647186	1.13456	0.881399
YPTB0434	aidB	520072	521715	54.4255	42.3248	0.0996611	0.55826	0.777664	1.2859
YPTB0435	YPTB0435	521825	522136	24.8973	12.7919	0.243154	0.431871	0.513786	1.94634
YPTB0436	rjfP	522327	523076	54.9311	43.424	0.363146	0.333969	0.790519	1.26499
YPTB0437	YPTB0437	523151	523429	40.2731	45.5819	0.013401	0.677604	1.13182	0.883531
YPTB0438	rpsF	523443	523835	731.542	1623.02	0.985306	0.00202802	2.21863	0.450728
YPTB0439	priB	523841	524161	606.049	1349.32	0.999979	1.85747e-06	2.22641	0.449153
YPTB0440	rpsR	524166	524393	390.499	858.314	0.976913	0.00340782	2.198	0.45496
YPTB0441	rplI	524433	524885	601.751	1354.78	0.991915	0.00123425	2.25139	0.444169
YPTB0442	YPTB0442	524951	525406	44.7411	53.6632	0.0353714	0.640391	1.19942	0.833738
YPTB0443	YPTB0443	525546	526286	38.7688	24.1209	0.399293	0.30481	0.622175	1.60727
YPTB0444	fklB	526650	527270	80.5282	82.099	0.0343446	0.642209	1.01951	0.980866
YPTB0445	YPTB0445	527368	528033	19.0079	15.1084	0.0853462	0.575366	0.794846	1.25811
YPTB0446	cpdB	528162	530132	32.1301	20.2091	0.414274	0.291626	0.628976	1.58989
YPTB0447	cysQ	530581	531324	128.728	153.784	0.0139958	0.676224	1.19464	0.837069
YPTB0448	YPTB0448	531327	531890	335.632	498.129	0.73287	0.0740733	1.48415	0.673785
YPTB0449	YPTB0449	532226	532438	361.092	1196.96	0.999847	1.55925e-05	3.31484	0.301674
YPTB0450	YPTB0450	532546	533877	35.9233	25.9413	0.456841	0.255641	0.72213	1.38479
YPTB0451	msrA	534155	534793	129.214	124.118	0.165252	0.499168	0.960564	1.04106
YPTB0452	YPTB0452	535068	536804	66.1344	54.9437	0.30512	0.380415	0.830789	1.20367
YPTB0453	YPTB0453	536801	540739	76.4569	72.77	0.0079985	0.714216	0.951779	1.05066
YPTB0454	YPTB0454	540742	541098	197.886	214.557	0.0244539	0.65972	1.08425	0.9223
YPTB0455	ppa	541216	541743	244.937	393.778	0.442482	0.269934	1.60767	0.622019
YPTB0456	fbp	541943	542956	81.6139	175.468	0.973195	0.00405474	2.14998	0.46512
YPTB0457	mpl	543127	544512	133.28	144.041	0.00918889	0.713329	1.08074	0.925294
YPTB0458	YPTB0458	544808	545071	65.8392	142.812	0.926457	0.0111479	2.1691	0.46102
YPTB0459	argR	545460	545930	28.9836	25.5672	0.0462805	0.62269	0.882128	1.13362
YPTB0460	mdh	546394	547332	580.661	1212.87	0.851083	0.0310336	2.08877	0.478751
YPTB0461	sfsB (NC_006155 Y. pstb IP 32953 chromosome 547765..548041)	547766	548041	109.948	80.8978	0.304525	0.380845	0.735785	1.35909
YPTB0462	YPTB0462	548171	548572	21.8478	16.4351	0.0843305	0.576524	0.752254	1.32934
YPTB0463	ispB	548669	549640	43.117	57.6201	0.0631673	0.601441	1.33636	0.748299
YPTB0464	rplU	549900	550211	248.699	580.284	0.969332	0.00478347	2.33328	0.428582
YPTB0465	rpmA	550231	550488	313.105	800.576	0.983284	0.0025487	2.5569	0.391099
YPTB0466	YPTB0466	550576	551562	53.7169	38.0479	0.55312	0.182853	0.708303	1.41182
YPTB0467	obgE	551563	552735	71.3532	85.9855	0.0434031	0.626814	1.20507	0.829829
YPTB0468	basS	552830	553897	34.6589	30.9928	0.135825	0.523686	0.894224	1.11829
YPTB0469	basR	553894	554556	53.1005	43.904	0.119882	0.53886	0.826809	1.20947
YPTB0470	dacB	554562	556010	56.2409	53.5723	0.133671	0.526237	0.952551	1.04981
YPTB0471	greA	556268	556744	51.7978	94.546	0.424937	0.28116	1.82529	0.547858
YPTB0472	YPTB0472	556872	557165	43.42	56.8922	0.0301499	0.649634	1.31028	0.763198
YPTB0473	rrmJ	557312	557941	96.0647	119.785	0.0831725	0.577423	1.24692	0.801978
YPTB0474	hflB	557998	559932	200.279	327.639	0.642202	0.126721	1.63591	0.611279
YPTB0475	folP	560052	560885	72.8922	88.0492	0.0175273	0.670792	1.20794	0.827858
YPTB0476	glmM	560895	562235	191.64	248.945	0.132898	0.52728	1.29902	0.769809
YPTB0477	secG	562458	562793	203.49	313.306	0.436305	0.273903	1.53966	0.649495
YPTB0478	YPTB0478	563325	563777	62.0638	73.6802	0.0153239	0.674049	1.18717	0.842341
YPTB0479	nusA	563799	565286	243.056	355.605	0.392975	0.311483	1.46306	0.6835
YPTB0480	infB	565311	567989	385.945	739.05	0.999999	7.57732e-08	1.91491	0.522218
YPTB0481	rbfA	568055	568465	64.4154	100.099	0.161494	0.502346	1.55397	0.643514
YPTB0482	truB	568465	569439	76.0057	100.036	0.0457207	0.622908	1.31617	0.759782
YPTB0483	rpsO	569561	569830	1690.23	2616.63	0.118598	0.540014	1.5481	0.645955
YPTB0484	pnp	570094	572208	300.157	437.817	0.475586	0.240043	1.45863	0.685577
YPTB0485	nlpI	572333	573217	447.797	506.286	0.00239341	0.721272	1.13061	0.884474
YPTB0486	deaD	573404	575398	153.902	190.15	0.0183567	0.669637	1.23553	0.809371
YPTB0487	YPTB0487	575418	575591	14.8711	6.93401	0.0603048	0.604027	0.466274	2.14466
YPTB0488	YPTB0488	575634	576002	34.201	28.7932	0.0636348	0.600257	0.841883	1.18781
YPTB0489	YPTB0489	576026	576337	55.4285	62.1703	0.039073	0.63433	1.12163	0.891558
YPTB0490	YPTB0490	576592	577647	81.3186	61.1605	0.263865	0.412417	0.752109	1.32959
YPTB0491	YPTB0491	578155	579315	35.2531	17.7699	0.621896	0.138797	0.504067	1.98386
YPTB0492	YPTB0492	579319	582444	51.3819	32.1534	0.458406	0.254143	0.625773	1.59802
YPTB0493	ibeB	582446	583852	46.1086	35.6251	0.288812	0.392954	0.772636	1.29427
YPTB0494	YPTB0494	583993	584871	122.16	47.493	0.989068	0.00158471	0.388778	2.57216
YPTB0495	YPTB0495	584883	585878	100.375	33.9207	0.994366	0.000787255	0.337938	2.95912
YPTB0496	YPTB0496	586194	586715	399.839	370.272	0.0977159	0.561787	0.926051	1.07985
YPTB0497	YPTB0497	586709	587212	478.161	430.303	0.117951	0.540445	0.899912	1.11122
YPTB0498	YPTB0498	587387	587674	44.0866	25.0427	0.398161	0.30533	0.568034	1.76046
YPTB0499	YPTB0499	587902	589920	28.5433	17.0218	0.602178	0.151229	0.596351	1.67686
YPTB0500	YPTB0500	589944	591170	22.3398	15.3896	0.230756	0.443259	0.688887	1.45162
YPTB0501	YPTB0501	591728	593041	35.1993	20.2237	0.772982	0.0577926	0.574549	1.7405
YPTB0502	YPTB0502	593049	593933	59.9935	30.097	0.79959	0.0466827	0.501671	1.99334
YPTB0503	YPTB0503	593952	594791	46.7893	30.514	0.499655	0.221249	0.652157	1.53337
YPTB0504	YPTB0504	594803	595897	62.3417	46.2495	0.397066	0.306625	0.741871	1.34794
YPTB0505	YPTB0505	595912	597078	58.6168	46.0566	0.342372	0.351629	0.785723	1.27271
YPTB0506	YPTB0506	597207	597650	53.1269	26.3541	0.773796	0.0569918	0.49606	2.01589
YPTB0507	YPTB0507	597802	598440	105.953	64.4407	0.362089	0.334451	0.6082	1.6442
YPTB0508	phnP	598486	599238	17.9321	7.27827	0.416104	0.289455	0.405879	2.46379
YPTB0509	phnN	599229	599810	33.3699	11.7017	0.811636	0.0412321	0.350668	2.8517
YPTB0510	phnM	599810	600946	46.5315	18.4351	0.435577	0.275591	0.396185	2.52407
YPTB0511	phnL	600943	601662	42.3073	19.0437	0.627568	0.13532	0.450129	2.22159
YPTB0512	phnK	602051	602842	49.9561	21.7175	0.337216	0.356651	0.434732	2.30027
YPTB0513	phnJ	602842	603723	27.3882	10.3457	0.771657	0.0589863	0.377743	2.6473
YPTB0514	phnI	603716	604894	55.1166	20.3542	0.658337	0.112612	0.369294	2.70787
YPTB0515	phnH	604894	605520	34.7077	13.7923	0.770139	0.0593856	0.397385	2.51645
YPTB0516	phnG	605520	605996	29.2463	11.1983	0.433449	0.277544	0.382895	2.61168
YPTB0517	phnF	605997	606722	50.3797	19.2686	0.119067	0.539581	0.382468	2.6146
YPTB0518	nrdG	607050	607484	64.3644	24.7654	0.967066	0.00522206	0.384768	2.59897
YPTB0519	nrdD	607691	609829	100.025	60.2583	0.448377	0.264482	0.602432	1.65994
YPTB0520	YPTB0520	610263	610964	49.3193	43.218	0.185667	0.480834	0.87629	1.14117
YPTB0521	YPTB0521	610966	611844	47.3925	51.4341	0.149817	0.511597	1.08528	0.921423
YPTB0522	YPTB0522	611837	612673	65.1267	48.8282	0.33254	0.360033	0.749741	1.33379
YPTB0523	YPTB0523	612692	613741	45.9314	39.4031	0.173113	0.491428	0.857868	1.16568
YPTB0524	YPTB0524	613837	615417	134.147	152.682	0.0135784	0.676915	1.13816	0.878608
YPTB0525	YPTB0525	616044	616502	53.257	62.8154	0.0146905	0.67527	1.17948	0.847833
YPTB0526	argI	616765	617772	38.2904	24.2439	0.528865	0.198301	0.633158	1.57938
YPTB0527	YPTB0527	617983	618414	175.876	225.182	0.0401572	0.632553	1.28035	0.781038
YPTB0528	yjgM	618773	619276	103.636	113.74	0.0156204	0.673437	1.09749	0.91117
YPTB0529	valS	619419	622316	312.741	361.707	0.0115082	0.70807	1.15657	0.864627
YPTB0530	holC	622329	622778	144.428	98.0979	0.337318	0.356198	0.679219	1.47228
YPTB0531	pepA	622929	624440	199.872	200.38	0.00870192	0.713943	1.00254	0.997464
YPTB0532	yjgP	624720	625814	75.3922	62.1411	0.285535	0.395462	0.824238	1.21324
YPTB0533	yjgQ	625814	626890	77.2759	72.4778	0.104465	0.553152	0.937909	1.0662
YPTB0534	YPTB0534	627278	628513	31.048	19.0887	0.528524	0.19934	0.614811	1.62652
YPTB0535	YPTB0535	628794	632042	23.8949	25.6445	0.0952419	0.564605	1.07322	0.931774
YPTB0536	YPTB0536	632052	633335	1.43105	3.27187	0.239319	0.434335	2.28635	0.437378
YPTB0537	YPTB0537	633337	635928	40.8101	49.5009	0.0278019	0.653877	1.21296	0.824432
YPTB0538	YPTB0538	636271	637317	20.2402	9.17056	0.565205	0.174583	0.453087	2.20708
YPTB0539	YPTB0539	637364	638560	17.391	10.5552	0.47569	0.23973	0.606932	1.64763
YPTB0540	YPTB0540	639266	639802	76.6033	53.7145	0.534328	0.194811	0.701204	1.42612
YPTB0541	YPTB0541	639804	640679	27.1585	18.4032	0.335413	0.358007	0.677623	1.47575
YPTB0542	frwD	640672	641016	28.5964	16.3923	0.180914	0.484835	0.57323	1.7445
YPTB0543	frwB	641109	641429	65.7321	32.379	0.642514	0.125936	0.49259	2.03009
YPTB0544	frwC	641552	642634	58.3827	31.6844	0.486236	0.233117	0.542702	1.84263
YPTB0545	pstA (NC_006155 Y. pstb IP 32953 chromosome 642998..645539)	642999	645539	49.44	26.1288	0.911404	0.0149212	0.528495	1.89217
YPTB0546	YPTB0546	645601	646092	57.0875	113.282	0.886292	0.0215244	1.98436	0.50394
YPTB0547	yneC	646415	646705	46.5361	71.2758	0.236723	0.438081	1.53162	0.652903
YPTB0548	yneB	646769	647644	66.4069	82.1363	0.0407675	0.631186	1.23687	0.808496
YPTB0549	YPTB0549	647700	648719	87.4907	75.252	0.160552	0.504082	0.860114	1.16264
YPTB0550	ydeZ	648764	649765	44.4947	23.2938	0.466907	0.246559	0.523518	1.91015
YPTB0551	ydeY	649762	650817	59.4842	30.49	0.561155	0.177114	0.512573	1.95094
YPTB0552	ego	650811	652394	41.6	22.9665	0.716892	0.0807995	0.552078	1.81134
YPTB0553	ydeW	652739	653752	92.7025	64.8772	0.562623	0.176392	0.699843	1.42889
YPTB0554	ydeV	653923	655515	83.0164	52.6547	0.448102	0.264771	0.634268	1.57662
YPTB0555	YPTB0555	655984	657024	53.8347	47.3868	0.0744522	0.587151	0.880227	1.13607
YPTB0556	YPTB0556	657072	658298	50.4705	46.1081	0.132076	0.528023	0.913566	1.09461
YPTB0557	YPTB0557	658664	659932	0	0	0.0116988	0.692018	#DIV/0!	#DIV/0!
YPTB0558	YPTB0558	659979	661157	0	0.0148524	0.0218513	0.664141	#DIV/0!	0
YPTB0559	YPTB0559	661159	661434	0	0	0.0116988	0.692097	#DIV/0!	#DIV/0!
YPTB0560	YPTB0560	661436	662272	0	0	0.0116988	0.692175	#DIV/0!	#DIV/0!
YPTB0561	YPTB0561	662305	663531	0	0	0.0114043	0.709121	#DIV/0!	#DIV/0!
YPTB0562	YPTB0562	663710	663949	0	0	0.0116988	0.692253	#DIV/0!	#DIV/0!
YPTB0563	YPTB0563	664447	664644	10.495	5.16404	0.0876844	0.572906	0.492047	2.03233
YPTB0564	YPTB0564	664671	664904	14.3488	10.0648	0.0401547	0.632658	0.701439	1.42564
YPTB0565	YPTB0565	664956	666038	33.8953	24.1548	0.301265	0.382563	0.712629	1.40325
YPTB0566	YPTB0566	666038	669124	50.0647	39.2488	0.173347	0.490938	0.783961	1.27557
YPTB0567	YPTB0567	669487	669819	23.7878	15.1417	0.125882	0.533619	0.636531	1.57101
YPTB0568	YPTB0568	669966	670313	18.2597	15.7621	0.022664	0.663044	0.86322	1.15845
YPTB0569	YPTB0569	670620	671705	80.5282	74.7244	0.176012	0.488145	0.927928	1.07767
YPTB0570	hmsT	672246	673418	22.0267	25.508	0.0866977	0.573814	1.15805	0.86352
YPTB0571	YPTB0571	673760	673999	45.237	25.2439	0.282189	0.398161	0.558037	1.792
YPTB0572	rsmC	674877	675920	89.6838	69.2715	0.334402	0.358458	0.772397	1.29467
YPTB0573	holD	676033	676470	99.6512	68.1577	0.659284	0.1122	0.683963	1.46207
YPTB0574	rimI	676415	676858	67.0954	56.8757	0.105722	0.5519	0.847684	1.17968
YPTB0575	prfC	677036	678625	113.308	136.698	0.0134789	0.677432	1.20643	0.828889
YPTB0576	osmY	678953	679567	24.6164	33.7694	0.102197	0.554818	1.37183	0.728956
YPTB0577	YPTB0577	679734	679895	13.5132	16.4832	0.00968952	0.712714	1.21978	0.819819
YPTB0578	yjjU	679969	681240	45.1112	37.3986	0.217478	0.455311	0.829033	1.20623
YPTB0579	yjjV	681277	682065	44.2766	27.3231	0.415494	0.29	0.617101	1.62048
YPTB0580	YPTB0580	682600	683871	54.019	35.2422	0.382744	0.319504	0.652404	1.53279
YPTB0581	deoC (NC_006155 Y. pstb IP 32953 chromosome 684499..685297)	684500	685297	39.3607	34.0159	0.0891481	0.571473	0.864211	1.15712
YPTB0582	deoA	685418	686740	65.6922	45.309	0.296862	0.386196	0.689717	1.44987
YPTB0583	deoB	686872	688095	89.569	105.349	0.074675	0.586653	1.17618	0.850208
YPTB0584	deoD	688220	688939	111.298	174.319	0.911549	0.0146732	1.56624	0.638473
YPTB0585	smp	689051	689752	43.9801	28.0393	0.528314	0.199686	0.637546	1.56852
YPTB0586	serB	689986	690966	102.882	114.816	0.0659424	0.597996	1.116	0.896057
YPTB0587	radA	691085	692467	100.181	114.679	0.0124942	0.678376	1.14472	0.873575
YPTB0588	nadR	692626	693897	51.1482	97.6042	0.924666	0.0115989	1.90826	0.524037
YPTB0589	YPTB0589	694054	695184	115.359	147.323	0.0139022	0.676397	1.27709	0.783029
YPTB0590	yjjK	695345	697012	249.45	358.735	0.0766283	0.584276	1.4381	0.695362
YPTB0591	YPTB0591	697195	697701	41.0505	30.8074	0.140692	0.519138	0.750476	1.33249
YPTB0592	YPTB0592	697707	698984	33.7738	20.8492	0.542034	0.190962	0.617318	1.61991
YPTB0593	YPTB0593	699005	699628	20.0089	15.7382	0.0824387	0.57832	0.786561	1.27136
YPTB0594	YPTB0594	700003	702729	37.8354	21.9002	0.647749	0.120751	0.57883	1.72762
YPTB0595	slt	703299	705218	131.711	124.457	0.271071	0.406561	0.944923	1.05829
YPTB0596	trpR	705489	705866	822.877	706.016	0.353082	0.342092	0.857985	1.16552
YPTB0597	YPTB0597	705863	706405	55.1354	40.8277	0.325651	0.36516	0.740499	1.35044
YPTB0598	gpmB	706515	707162	128.806	129.49	0.0320825	0.646002	1.00531	0.994719
YPTB0599	rob	707159	708025	99.1246	110.433	0.0099841	0.712096	1.11408	0.897598
YPTB0600	creA	708251	708718	46.3745	41.2094	0.0900753	0.569375	0.888624	1.12534
YPTB0601	arcA	708892	709608	201.47	204.096	0.00828385	0.71408	1.01304	0.987131
YPTB0602	thrA	710712	713171	56.8483	75.6406	0.126966	0.532741	1.33057	0.751558
YPTB0603	thrB	713174	714103	124.398	152.608	0.00494756	0.717266	1.22677	0.815148
YPTB0604	thrC	714107	715396	132.693	173.016	0.0510963	0.6165	1.30388	0.766942
YPTB0605	yaaA	716213	716989	54.9815	52.3364	0.0647935	0.599663	0.951892	1.05054
YPTB0606	talB	717504	718457	835.73	947.383	0.00459	0.718006	1.1336	0.882146
YPTB0607	mogA	718745	719332	57.0203	70.5645	0.0827497	0.577551	1.23753	0.80806
YPTB0608	YPTB0608	719460	720839	38.6088	31.2485	0.169946	0.495321	0.809361	1.23554
YPTB0609	YPTB0609	720917	723373	7.91217	5.87168	0.147744	0.512838	0.742108	1.34751
YPTB0610	yaaH	723664	724275	28.1991	15.5688	0.730157	0.0749116	0.552104	1.81125
YPTB0611	dnaK	724649	726559	592.897	2266.3	1	0	3.82242	0.261614
YPTB0612	dnaJ	726671	727810	69.1397	250.321	0.999996	3.18961e-07	3.6205	0.276205
YPTB0613	nhaA	728053	729237	65.1472	59.9097	0.112067	0.546995	0.919605	1.08742
YPTB0614	nhaR	729367	730266	101.047	113.389	0.00602801	0.716321	1.12215	0.891147
YPTB0615	rpsT	730397	730660	161.226	358.394	0.658034	0.113024	2.22294	0.449856
YPTB0616	ribF	731075	732013	141.839	132.734	0.22905	0.445634	0.935806	1.0686
YPTB0617	ileS	732045	734861	299.931	348.693	0.0330962	0.644213	1.16258	0.860157
YPTB0618	lspA	734861	735370	127.139	167.582	0.0635151	0.600613	1.31811	0.758663
YPTB0619	fkpB	735438	735896	156.484	206.046	0.121147	0.537122	1.31672	0.759462
YPTB0620	ispH	735877	736830	143.009	194.51	0.186803	0.479153	1.36013	0.735224
YPTB0621	tnp (NC_006155 Y. pstb IP 32953 chromosome 737059..737518)	737060	737518	95.3474	72.0791	0.0116988	0.684526	0.755963	1.32282
YPTB0622	dapB	738009	738830	64.5065	66.4116	0.0996023	0.558397	1.02953	0.971314
YPTB0623	carA	739303	740478	289.965	309.845	0.00202341	0.722195	1.06856	0.935839
YPTB0624	carB	740494	743727	582.859	617.287	0.00158328	0.722917	1.05907	0.944227
YPTB0625	YPTB0625	743953	744567	24.3456	19.4961	0.0797002	0.580997	0.800808	1.24874
YPTB0626	yjjP	744882	745682	39.6186	28.71	0.275563	0.403504	0.72466	1.37996
YPTB0627	YPTB0627	745673	746143	61.1196	39.6089	0.345756	0.349324	0.648056	1.54308
YPTB0628	folA	746293	746775	43.9394	30.673	0.25479	0.421132	0.698075	1.43251
YPTB0629	YPTB0629	747266	747541	16.622	7.94317	0.3559	0.339481	0.477869	2.09262
YPTB0630	YPTB0630	747614	748078	21.4898	16.4255	0.0799624	0.580489	0.764339	1.30832
YPTB0631	apaH	748168	749037	79.3583	71.9191	0.0808479	0.579342	0.906258	1.10344
YPTB0632	apaG	749054	749431	120.135	122.64	0.0593349	0.604963	1.02085	0.979573
YPTB0633	ksgA	749445	750263	89.2128	109.432	0.0730996	0.588885	1.22664	0.815233
YPTB0634	pdxA	750256	751251	55.0009	67.2501	0.0704508	0.591588	1.22271	0.817857
YPTB0635	surA	751235	752539	124.459	160.329	0.0779447	0.583145	1.2882	0.776277
YPTB0636	imp	752607	754949	140.102	172.645	0.0149215	0.674748	1.23228	0.811504
YPTB0637	djlA	755134	755967	44.6638	35.0498	0.130421	0.529947	0.784748	1.27429
YPTB0638	rluA	756284	756904	42.8549	30.7828	0.223945	0.450862	0.718301	1.39217
YPTB0639	YPTB0639	758127	758870	24.6147	19.5217	0.0993489	0.559215	0.793089	1.26089
YPTB0640	YPTB0640	759200	760213	13.3136	6.74562	0.440317	0.271355	0.50667	1.97367
YPTB0641	YPTB0641	760224	760784	21.5669	17.6639	0.0539202	0.613013	0.819028	1.22096
YPTB0642	YPTB0642	760784	762295	38.6082	27.8597	0.276703	0.401864	0.721602	1.38581
YPTB0643	YPTB0643	762458	762976	47.3873	51.6965	0.0265511	0.656157	1.09094	0.916644
YPTB0644	YPTB0644	763050	763493	24.6884	16.1962	0.131976	0.528171	0.656025	1.52433
YPTB0645	YPTB0645	763526	765370	31.1647	16.116	0.568046	0.171667	0.517125	1.93377
YPTB0646	YPTB0646	765363	766346	33.8507	19.1737	0.423568	0.281998	0.566421	1.76547
YPTB0647	clpB (NC_006155 Y. pstb IP 32953 chromosome 766348..768952)	766349	768952	49.7658	28.155	0.69732	0.0909217	0.565749	1.76757
YPTB0648	YPTB0648	769056	771404	32.768	22.2634	0.514095	0.208936	0.679424	1.47183
YPTB0649	YPTB0649	771417	773636	32.5551	20.4592	0.370145	0.327894	0.62845	1.59122
YPTB0650	YPTB0650	773662	774765	28.615	16.3501	0.322237	0.36869	0.571383	1.75014
YPTB0651	YPTB0651	774758	775375	30.5836	20.7049	0.285295	0.39567	0.676993	1.47712
YPTB0652	YPTB0652	775381	775746	23.0814	18.9393	0.0547521	0.611992	0.820546	1.2187
YPTB0653	YPTB0653	775739	776230	45.996	29.8204	0.462931	0.251125	0.648325	1.54244
YPTB0654	YPTB0654	776350	777705	41.1915	31.057	0.289174	0.391694	0.753968	1.32632
YPTB0655	YPTB0655	777702	779312	45.6053	31.5184	0.407902	0.299086	0.691113	1.44694
YPTB0656	YPTB0656	779321	782815	36.5673	27.1335	0.286342	0.394837	0.742015	1.34768
YPTB0657	YPTB0657	782837	783190	52.0315	86.5973	0.520419	0.204843	1.66432	0.600844
YPTB0658	rapA	783446	786352	78.5513	73.2461	0.190581	0.47525	0.932462	1.07243
YPTB0659	polB	786813	789182	43.236	22.7025	0.77775	0.0553839	0.525082	1.90446
YPTB0660	YPTB0660	789378	790145	59.4636	34.3966	0.733729	0.0736563	0.578447	1.72877
YPTB0661	thiQ	790214	790924	38.4098	20.6971	0.186438	0.47949	0.53885	1.8558
YPTB0662	thiP	790911	792518	69.9509	47.0377	0.608741	0.148989	0.672439	1.48712
YPTB0663	tbpA	792494	793486	55.0588	51.3169	0.121603	0.53654	0.932038	1.07292
YPTB0664	YPTB0664	794132	795634	0	0	0.0116988	0.692332	#DIV/0!	#DIV/0!
YPTB0665	YPTB0665	795879	796010	0	0	0.0116988	0.69241	#DIV/0!	#DIV/0!
YPTB0666	YPTB0666	796037	796414	0.153645	0	0.130879	0.529504	0	#DIV/0!
YPTB0667	yabN	796557	798218	39.6159	32.7772	0.129512	0.530831	0.827374	1.20864
YPTB0668	setA	798864	800045	39.2612	24.5601	0.494854	0.227063	0.625558	1.59857
YPTB0669	leuD	800323	800925	35.8988	38.7557	0.0514791	0.616053	1.07958	0.926284
YPTB0670	leuC	800940	802370	55.0677	41.2616	0.123484	0.535227	0.749289	1.3346
YPTB0671	leuB	802372	803463	45.3753	38.2433	0.23484	0.439012	0.842821	1.18649
YPTB0672	leuA	803466	805028	34.9773	26.9122	0.227882	0.447084	0.769419	1.29968
YPTB0673	leuO	806244	807200	22.677	15.7847	0.208125	0.460629	0.696064	1.43665
YPTB0674	YPTB0674	807753	809558	42.3401	47.1572	0.104607	0.553013	1.11377	0.897849
YPTB0675	ilvI	810018	811745	50.9634	43.6298	0.342812	0.350939	0.856101	1.16809
YPTB0676	ilvH	811748	812242	72.7519	66.9243	0.0651207	0.599307	0.919897	1.08708
YPTB0677	fruR	812710	813720	179.785	188.684	0.0161605	0.672383	1.0495	0.952835
YPTB0678	ygaW	813851	814291	43.2319	44.0833	0.0224176	0.663319	1.01969	0.980687
YPTB0679	mraZ	815393	815851	197.78	176.057	0.249848	0.427503	0.890165	1.12339
YPTB0680	mraW	815854	816816	158.383	165.686	0.0163117	0.672118	1.04611	0.955921
YPTB0681	ftsL	816813	817130	134.314	147.142	0.0699669	0.592566	1.0955	0.912822
YPTB0682	ftsI	817196	818959	103.023	106.91	0.0273201	0.654449	1.03773	0.96364
YPTB0683	murE	818961	820433	239.394	241.908	0.0022846	0.721734	1.0105	0.989608
YPTB0684	murF	820430	821806	214.86	252.69	0.00973258	0.712577	1.17607	0.850289
YPTB0685	mraY	821800	822882	139.667	173.757	0.170108	0.494675	1.24407	0.80381
YPTB0686	murD	822885	824201	149.189	193.788	0.122552	0.535665	1.29894	0.769856
YPTB0687	ftsW	824201	825403	86.2254	98.0212	0.0254596	0.657945	1.1368	0.879661
YPTB0688	murG	825400	826470	122.333	154.841	0.00984704	0.712371	1.26573	0.790055
YPTB0689	murC	826608	828083	140.665	173.739	0.0360224	0.639374	1.23512	0.809637
YPTB0690	ddl	828076	828996	175.083	235.256	0.203958	0.463104	1.34368	0.744224
YPTB0691	ftsQ	828998	829825	97.0249	126.278	0.0349674	0.641201	1.3015	0.768342
YPTB0692	ftsA	829852	831108	97.7141	159.022	0.413351	0.292435	1.62742	0.614469
YPTB0693	ftsZ	831181	832332	490.868	1011.1	0.970101	0.00445999	2.05983	0.485477
YPTB0694	lpxC	832429	833352	505.402	769.123	0.0289387	0.651573	1.52181	0.657114
YPTB0695	YPTB0695	833519	834049	54.2921	43.6547	0.205543	0.461866	0.80407	1.24367
YPTB0696	secM	834072	834605	52.7578	39.7908	0.258196	0.417399	0.754216	1.32588
YPTB0697	secA	834683	837397	100.226	146.862	0.763439	0.0610092	1.46531	0.68245
YPTB0698	mutT	837692	838078	42.1163	42.9292	0.0435795	0.625951	1.0193	0.981063
YPTB0699	tnpA (NC_006155 Y. pstb IP 32953 chromosome 838292..838751)	838293	838751	78.5289	59.2709	0.0116988	0.684774	0.754766	1.32491
YPTB0700	yacG	838941	839147	141.041	158.799	0.00171996	0.72272	1.12591	0.888169
YPTB0701	yacF	839355	840107	79.0136	81.7811	0.0253362	0.658227	1.03503	0.96616
YPTB0702	coaE	840104	840724	53.4474	49.6138	0.0590415	0.605664	0.928274	1.07727
YPTB0703	guaC	841020	842063	336.226	341.23	0.00503892	0.716929	1.01488	0.985336
YPTB0704	YPTB0704	842257	843465	34.9015	27.7688	0.0116988	0.692489	0.795633	1.25686
YPTB0705	hofC	843886	845085	19.2624	13.5244	0.172272	0.492406	0.702114	1.42427
YPTB0706	hofB	845082	846620	21.0226	13.4865	0.339067	0.354378	0.641524	1.55879
YPTB0707	ppdD	846613	847077	14.3644	9.01824	0.0894232	0.57095	0.62782	1.59281
YPTB0708	nadC	847280	848188	59.095	58.2259	0.0413174	0.630127	0.985293	1.01493
YPTB0709	ampD	848301	848852	52.5027	39.91	0.265704	0.410811	0.760151	1.31553
YPTB0710	ampE	849125	849979	72.7324	49.1066	0.859742	0.0287367	0.675169	1.48111
YPTB0711	aroP (NC_006155 Y. pstb IP 32953 chromosome 850380..851778)	850381	851778	37.3105	25.5476	0.532255	0.19586	0.684731	1.46043
YPTB0712	pdhR	852641	853405	172.674	191.464	0.0065665	0.715643	1.10882	0.901861
YPTB0713	aceE	853601	856264	689.161	1091.4	0.274051	0.404728	1.58366	0.631449
YPTB0714	aceF	856278	857852	923.888	1343.15	0.000385354	0.724094	1.45381	0.68785
YPTB0715	lpdA	858155	859582	1084.7	1820	0.0323774	0.645407	1.67788	0.595988
YPTB0716	acnB	860142	862739	1098.08	1444.09	1	3.77648e-10	1.31511	0.760392
YPTB0717	YPTB0717	863038	863397	67.31	74.3824	0.0376403	0.636814	1.10507	0.904918
YPTB0718	yddG	863522	864409	51.2342	33.7816	0.336705	0.356878	0.659357	1.51663
YPTB0719	speD	864847	865641	88.3025	164.733	0.989405	0.00149184	1.86555	0.536034
YPTB0720	speE	865719	866609	87.9928	142.594	0.962869	0.00570441	1.62052	0.617086
YPTB0721	yacC	866726	867073	16.4417	15.1865	0.019081	0.668477	0.923656	1.08265
YPTB0722	yacK	867390	868991	83.0027	94.8455	0.00466903	0.717737	1.14268	0.875136
YPTB0723	hpt	869211	869747	120.679	122.055	0.0154604	0.6737	1.0114	0.988726
YPTB0724	yadF	870055	870717	134.898	122.179	0.237191	0.437149	0.905712	1.1041
YPTB0725	yadG	870953	871879	36.6581	29.8099	0.138145	0.52157	0.813186	1.22973
YPTB0726	yadH	871876	872646	47.4338	36.8881	0.177778	0.487153	0.777676	1.28588
YPTB0727	yadE	872968	874161	34.3462	36.5406	0.0676729	0.595718	1.06389	0.939948
YPTB0728	panD	874325	874705	108.765	262.881	0.580551	0.164295	2.41697	0.413741
YPTB0729	panC	875116	875970	159.99	214.015	0.0498057	0.618615	1.33768	0.747562
YPTB0730	panB	876058	876858	66.5896	70.1567	0.0531698	0.614143	1.05357	0.949156
YPTB0731	folK	877124	877603	69.3165	79.8836	0.0359879	0.639476	1.15245	0.867719
YPTB0732	pcnB	877611	879077	104.439	128.806	0.0347822	0.641705	1.23332	0.810823
YPTB0733	yadB	879166	880161	66.262	71.1083	0.0797639	0.58087	1.07314	0.931846
YPTB0734	dksA	880441	880896	437.123	778.267	0.973438	0.00395752	1.78043	0.561662
YPTB0735	sfsA	881066	881824	47.5847	52.2894	0.0269189	0.65502	1.09887	0.910026
YPTB0736	ligT	881937	882512	64.0318	24.1111	0.516445	0.207234	0.376549	2.6557
YPTB0737	hrp	882556	885156	100.933	66.1465	0.0983023	0.560843	0.655347	1.52591
YPTB0738	mrcB	885265	887745	118.068	112.632	0.0256819	0.657664	0.953957	1.04827
YPTB0739	fhuC	888067	888861	49.3038	28.5979	0.391232	0.313757	0.580034	1.72404
YPTB0740	fhuD	888861	889913	36.2417	24.5771	0.362081	0.334692	0.678144	1.47461
YPTB0741	fhuB	889910	891907	64.7162	38.2802	0.735911	0.0732394	0.591509	1.69059
YPTB0742	hemL	892281	893561	132.468	197.938	0.775897	0.0557866	1.49423	0.66924
YPTB0743	yadQ	893942	895378	66.9115	57.3531	0.219452	0.454069	0.857148	1.16666
YPTB0744	yadR	895514	895858	79.658	538.395	1	4.74741e-09	6.75883	0.147955
YPTB0745	yadS	896143	896757	70.5453	52.072	0.488829	0.230901	0.738136	1.35476
YPTB0746	yadT	896757	897599	71.4587	65.2293	0.0684785	0.594389	0.912826	1.0955
YPTB0747	mtn	897599	898300	74.7417	88.7632	0.0297994	0.65012	1.1876	0.842035
YPTB0748	dgt	898611	900131	33.3208	33.9379	0.0722594	0.590239	1.01852	0.981818
YPTB0749	htrA	900329	901774	78.2105	346.463	1	1.02653e-10	4.42988	0.22574
YPTB0750	barA	901933	904761	23.7366	18.3437	0.447345	0.265349	0.772802	1.29399
YPTB0751	relA	905205	907439	182.658	177.537	0.120302	0.538137	0.971963	1.02885
YPTB0752	YPTB0752	907489	907653	44.7981	44.5022	0.0257589	0.657476	0.993395	1.00665
YPTB0753	mazG	907660	908502	97.8487	82.0034	0.316848	0.373271	0.838063	1.19323
YPTB0754	pyrG	908714	910351	130.423	205.16	0.600383	0.152733	1.57303	0.635715
YPTB0755	eno	910432	911727	710.393	1525.5	1	2.72375e-13	2.14741	0.465678
YPTB0756	sodC	912099	912668	1859.82	3718.79	0.999993	6.19653e-07	1.99954	0.500116
YPTB0757	ygcF	912772	913443	191.073	225.878	0.00280018	0.720278	1.18215	0.845915
YPTB0758	ygcM	913520	913879	36.8004	29.9416	0.0802487	0.579852	0.813622	1.22907
YPTB0759	cysJ	914272	916128	150.801	563.979	0.999961	3.9893e-06	3.73989	0.267388
YPTB0760	cysI	916128	917858	313.238	690.352	0.946282	0.00867852	2.20392	0.453736
YPTB0761	cysH	917855	918589	1049.83	2114.59	1	1.60658e-09	2.01422	0.49647
YPTB0762	YPTB0762	918832	919239	69.9534	71.1193	0.016314	0.67203	1.01667	0.983607
YPTB0763	YPTB0763	919414	919614	33.4596	44.2892	0.0228894	0.661942	1.32366	0.755482
YPTB0764	cysG (NC_006155 Y. pstb IP 32953 chromosome 920226..921645)	920227	921645	78.7158	187.569	0.99319	0.000994448	2.38286	0.419664
YPTB0765	cysD	921656	922564	69.6531	337.596	1	1.35927e-10	4.84682	0.206321
YPTB0766	cysN	922657	924093	114.228	457.386	1	1.60421e-08	4.00415	0.249741
YPTB0767	cysC	924095	924736	76.6431	203.492	0.996923	0.000406772	2.65507	0.376638
YPTB0768	ygbE	924927	925244	69.1343	65.2449	0.085731	0.574978	0.943742	1.05961
YPTB0769	ftsB	925561	925881	90.0669	83.2931	0.0435451	0.626167	0.924792	1.08132
YPTB0770	ispD	925885	926610	75.0724	79.8052	0.0322913	0.645606	1.06304	0.940695
YPTB0771	ispF	926749	927237	89.9131	102.337	0.0162825	0.672294	1.13817	0.8786
YPTB0772	truD	927248	928297	113.455	133.362	0.0116091	0.707718	1.17547	0.850727
YPTB0773	surE	928275	929039	134.399	161.114	0.0135278	0.677001	1.19877	0.834187
YPTB0774	pcm	929033	929659	171.391	210.425	0.0208082	0.665505	1.22775	0.814499
YPTB0775	nlpD	929763	930764	733.48	1183.64	0.03367	0.642912	1.61374	0.619679
YPTB0776	rpoS	930819	931817	974.033	1448.05	0.960275	0.00623014	1.48665	0.672652
YPTB0777	tnpA (NC_006155 Y. pstb IP 32953 chromosome 932042..933251)	932043	933251	35.2606	27.8716	0.0116988	0.684856	0.790445	1.26511
YPTB0778	mutS	933577	936132	105.57	120.292	0.0022115	0.721932	1.13946	0.877612
YPTB0779	rpiB	936975	937430	465.267	597.761	0.0165933	0.671588	1.28477	0.778349
YPTB0780	ydjJ	937913	939028	581.016	1089.39	0.854459	0.0300348	1.87498	0.533339
YPTB0781	YPTB0781	939092	939862	466.777	931.987	0.516497	0.206893	1.99664	0.500841
YPTB0782	YPTB0782	939949	940950	193.106	518.879	0.983961	0.0022219	2.68701	0.37216
YPTB0783	YPTB0783	940957	941631	144.159	358.172	0.75899	0.0638536	2.48456	0.402486
YPTB0784	YPTB0784	941752	942711	97.6013	192.21	0.889868	0.0203766	1.96934	0.507785
YPTB0785	arsB	943278	944567	29.49	17.6094	0.524526	0.201413	0.597132	1.67467
YPTB0786	arsR	944652	944993	23.369	11.3479	0.258078	0.417596	0.485597	2.05932
YPTB0787	YPTB0787	945240	945518	13.5052	6.50128	0.150588	0.511131	0.481391	2.07731
YPTB0788	YPTB0788	945714	945920	4.49676	2.20242	0.00989638	0.712165	0.489779	2.04174
YPTB0789	YPTB0789	946341	947111	20.6896	19.296	0.0373547	0.637123	0.932644	1.07222
YPTB0790	yhjA	947176	948555	63.3756	105.174	0.0736502	0.588143	1.65953	0.602579
YPTB0791	YPTB0791	948792	949046	13.562	8.20617	0.0563238	0.609824	0.605086	1.65266
YPTB0792	YPTB0792	949215	951311	27.1449	20.4413	0.283676	0.396709	0.753043	1.32795
YPTB0793	YPTB0793	951753	952940	17.2599	11.5235	0.353397	0.341619	0.667647	1.4978
YPTB0794	map	953280	954065	78.2742	65.477	0.182611	0.483506	0.836508	1.19545
YPTB0795	YPTB0795	954062	954367	28.9036	28.614	0.0281291	0.653111	0.989981	1.01012
YPTB0796	fumA	954497	956140	344.389	435.424	0.0161156	0.672647	1.26434	0.790926
YPTB0797	sgbK	956538	958034	37.3752	27.2381	0.252829	0.423271	0.728774	1.37217
YPTB0798	sgbU	958045	958926	55.4919	39.6401	0.349329	0.34608	0.714341	1.39989
YPTB0799	YPTB0799	959107	960168	31.7913	18.6449	0.55627	0.180357	0.586479	1.70509
YPTB0800	YPTB0800	960181	961170	51.8881	26.2418	0.745613	0.0699685	0.505738	1.97731
YPTB0801	YPTB0801	961163	962677	30.9062	18.8415	0.463595	0.250823	0.609636	1.64032
YPTB0802	YPTB0802	962826	963833	40.7282	29.3928	0.359065	0.337096	0.721682	1.38565
YPTB0803	YPTB0803	963991	964800	61.4565	59.6879	0.0476056	0.621155	0.971222	1.02963
YPTB0804	araD (NC_006155 Y. pstb IP 32953 chromosome 965520..966216)	965521	966216	45.0351	30.0032	0.368426	0.329607	0.666218	1.50101
YPTB0805	dmsA (NC_006155 Y. pstb IP 32953 chromosome 966665..969116)	966666	969116	67.4256	28.9987	0.996045	0.000500551	0.430084	2.32513
YPTB0806	dmsB (NC_006155 Y. pstb IP 32953 chromosome 969127..969745)	969128	969745	53.7566	26.0611	0.900879	0.0184942	0.484797	2.06272
YPTB0807	dmsC (NC_006155 Y. pstb IP 32953 chromosome 969746..970607)	969747	970607	65.6552	35.8478	0.883099	0.0226811	0.546001	1.8315
YPTB0808	YPTB0808	970753	971463	28.9916	15.2014	0.708792	0.0854472	0.524337	1.90717
YPTB0809	cybB	971721	972251	72.5659	287.808	0.999959	4.35203e-06	3.96616	0.252133
YPTB0810	cybC	972398	972781	170.907	1140.38	1	0	6.67253	0.149868
YPTB0811	katY	972857	975070	483.635	4139.57	1	0	8.55928	0.116832
YPTB0812	YPTB0812	975606	976547	28.7432	25.9296	0.070313	0.591833	0.902114	1.10851
YPTB0813	YPTB0813	976640	977257	39.5025	28.1432	0.208093	0.460806	0.71244	1.40363
YPTB0814	YPTB0814	977257	978780	34.8226	22.2147	0.417779	0.287818	0.637939	1.56755
YPTB0815	YPTB0815	978777	979904	52.1907	27.1812	0.5474	0.18675	0.520805	1.9201
YPTB0816	YPTB0816	980123	980953	31.1187	15.1575	0.458428	0.253843	0.487088	2.05302
YPTB0817	YPTB0817	980946	981890	46.2332	27.4641	0.626335	0.136094	0.594033	1.68341
YPTB0818	YPTB0818	981893	983380	61.3395	28.9558	0.522859	0.203816	0.472057	2.11839
YPTB0819	YPTB0819	983401	984825	38.2724	29.3563	0.222284	0.452291	0.767035	1.30372
YPTB0820	YPTB0820	985047	985991	75.6614	81.7926	0.0238146	0.660648	1.08103	0.92504
YPTB0821	YPTB0821	986239	987579	29.2548	18.39	0.404644	0.302216	0.628616	1.5908
YPTB0822	ygaD	987896	988384	57.2562	51.7803	0.0600146	0.604496	0.904362	1.10575
YPTB0823	recA	988499	989569	99.3472	178.606	0.17778	0.486988	1.7978	0.556236
YPTB0824	recX	989955	990503	32.8538	21.7435	0.378684	0.321987	0.661825	1.51097
YPTB0825	alaS	990643	993270	166.976	312.679	0.812251	0.0408459	1.8726	0.534017
YPTB0826	csrA	993520	993705	130.945	186.409	0.128429	0.531273	1.42357	0.70246
YPTB0827	yqaB	995005	995571	41.0295	48.2731	0.0221153	0.663593	1.17655	0.849946
YPTB0828	yqaA	995568	995996	50.0345	50.7809	0.0349594	0.641302	1.01492	0.985301
YPTB0829	gshA	996079	997638	89.1515	112.757	0.0201947	0.666591	1.26477	0.790655
YPTB0830	luxS	997806	998321	211.167	509.743	0.998314	0.000189909	2.41393	0.414261
YPTB0831	yfjD	998410	999600	40.0789	30.6004	0.333507	0.359359	0.763505	1.30975
YPTB0832	ypjD	999762	1000655	34.4322	27.4928	0.199682	0.466963	0.798463	1.25241
YPTB0833	ffh	1000719	1002080	46.026	74.914	0.0744757	0.587026	1.62764	0.614385
YPTB0834	rpsP	1002308	1002556	429.832	730.788	0.573022	0.168722	1.70017	0.588176
YPTB0835	rimM	1002578	1003126	706.547	1139.52	0.87669	0.0244453	1.6128	0.62004
YPTB0836	trmD	1003165	1003905	572.972	1049.36	0.218761	0.454779	1.83144	0.546019
YPTB0837	rplS	1003986	1004333	424.353	777.408	0.957904	0.00650376	1.83198	0.545857
YPTB0838	ydiY	1004596	1005363	20.9468	13.6973	0.265299	0.411213	0.653907	1.52927
YPTB0839	dcuB	1005686	1007029	27.8264	19.4369	0.220867	0.453358	0.698507	1.43162
YPTB0840	YPTB0840	1007462	1008178	27.3579	22.3128	0.154063	0.507695	0.815589	1.22611
YPTB0841	aroF	1008411	1009481	73.5594	79.6481	0.0288219	0.652055	1.08277	0.923555
YPTB0842	tyrA	1009494	1010615	89.5739	94.395	0.00483807	0.717536	1.05382	0.948926
YPTB0843	pheA	1010720	1011877	25.0952	18.951	0.174744	0.489626	0.755164	1.32422
YPTB0844	yfiA	1012239	1012601	3022.32	2898.98	0.682631	0.0980813	0.959192	1.04254
YPTB0845	yfiO	1012956	1013687	48.3094	77.1687	0.22054	0.453713	1.59738	0.626024
YPTB0846	rluD	1013823	1014800	64.6851	47.7516	0.505131	0.218288	0.738215	1.35462
YPTB0847	yfiH	1014802	1015533	69.8578	51.0277	0.758918	0.0642564	0.730451	1.36902
YPTB0848	clpB (NC_006155 Y. pstb IP 32953 chromosome 1015662..1018236)	1015663	1018236	238.949	981.151	1	0	4.1061	0.24354
YPTB0849	yfiM	1024406	1024747	21.2562	14.9319	0.0865421	0.573943	0.702472	1.42354
YPTB0850	pssA	1024809	1026167	81.1473	76.3023	0.0193159	0.668119	0.940293	1.0635
YPTB0851	yfiQ	1026340	1028982	46.0076	31.2881	0.896549	0.0192867	0.680064	1.47045
YPTB0852	yfiP	1029025	1029774	30.0423	13.3315	0.0979639	0.561518	0.443758	2.25348
YPTB0853	trxC	1029945	1030382	69.7333	40.6126	0.479512	0.236594	0.582399	1.71704
YPTB0854	yfiF	1030634	1031806	160.317	174.292	0.0104372	0.711546	1.08717	0.919816
YPTB0855	emrB	1031939	1033474	61.1769	50.8793	0.484487	0.233434	0.831675	1.20239
YPTB0856	emrA	1033513	1034685	80.524	70.9224	0.32186	0.369129	0.880761	1.13538
YPTB0857	emrR	1035069	1035581	257.931	251.784	0.0415331	0.629384	0.976165	1.02442
YPTB0858	ygaH	1035753	1036094	36.83	28.9142	0.0807835	0.579469	0.785072	1.27377
YPTB0859	ygaZ	1036091	1036864	45.4542	33.9693	0.240671	0.432629	0.74733	1.3381
YPTB0860	YPTB0860	1037024	1038223	40.0392	22.8882	0.610421	0.148242	0.571645	1.74934
YPTB0861	YPTB0861	1038447	1038914	50.874	43.9497	0.178681	0.486326	0.863892	1.15755
YPTB0862	YPTB0862	1038943	1040340	87.3339	69.7925	0.376251	0.323968	0.799146	1.25134
YPTB0863	YPTB0863	1040337	1040540	72.4889	57.4547	0.101029	0.555925	0.7926	1.26167
YPTB0864	YPTB0864	1040838	1041683	55.1843	30.3932	0.758656	0.064658	0.550759	1.81568
YPTB0865	YPTB0865	1041685	1041900	22.8659	16.3346	0.0991793	0.559759	0.714364	1.39985
YPTB0866	YPTB0866	1042011	1042799	22.7818	11.4483	0.548879	0.186043	0.502518	1.98998
YPTB0867	YPTB0867	1042812	1043480	48.0481	20.4027	0.322028	0.36891	0.42463	2.35499
YPTB0868	YPTB0868	1043477	1044130	46.4393	18.3572	0.843584	0.0323971	0.395295	2.52976
YPTB0869	YPTB0869	1044111	1044857	44.7449	28.2527	0.336656	0.357104	0.631417	1.58374
YPTB0870	YPTB0870	1044889	1046214	61.6019	54.733	0.157082	0.505967	0.888495	1.1255
YPTB0871	YPTB0871	1046214	1047497	79.0633	58.5701	0.228673	0.446179	0.7408	1.34989
YPTB0872	yafV	1047598	1048368	57.4807	31.0633	0.852687	0.030368	0.540412	1.85044
YPTB0873	ybdL	1048356	1049516	61.7137	29.98	0.910913	0.0151693	0.485791	2.0585
YPTB0874	YPTB0874	1049656	1050324	64.4199	39.4783	0.519661	0.205526	0.612827	1.63178
YPTB0875	YPTB0875	1050321	1051010	54.3775	42.9019	0.281595	0.398781	0.788964	1.26748
YPTB0876	YPTB0876	1051109	1051651	91.4647	94.893	0.0602579	0.604144	1.03748	0.963872
YPTB0877	eif	1051684	1052724	54.968	24.808	0.859717	0.0290572	0.451317	2.21574
YPTB0878	mtnK	1052920	1054143	47.2635	27.544	0.71428	0.0820678	0.582776	1.71593
YPTB0879	rscB	1055346	1057136	16.403	10.0495	0.191076	0.474566	0.612666	1.63221
YPTB0880	rscA	1057177	1063347	41.8554	25.7393	0.0540211	0.6129	0.614957	1.62613
YPTB0881	rcsC (NC_006155 Y. pstb IP 32953 chromosome 1063501..1065355)	1063502	1065355	32.536	25.9609	0.251006	0.42578	0.797912	1.25327
YPTB0882	YPTB0882	1065357	1066103	32.9845	25.8984	0.117115	0.541594	0.785168	1.27361
YPTB0883	fadE	1066275	1068722	225.568	308.801	0.0130552	0.677775	1.369	0.730462
YPTB0884	gmhA	1068962	1069543	72.9571	130.556	0.823635	0.0381714	1.78949	0.558819
YPTB0885	yafJ	1069746	1070519	49.3018	38.5812	0.176972	0.487649	0.782552	1.27787
YPTB0886	yafK	1070484	1071224	37.9673	34.4902	0.0607111	0.603558	0.908418	1.10081
YPTB0887	nqrA	1071720	1073063	135.118	101.573	0.7901	0.0494311	0.751734	1.33026
YPTB0888	nqrB	1073067	1074308	190.785	115.127	0.981184	0.00275585	0.603438	1.65717
YPTB0889	nqrC	1074298	1075098	245.021	143.839	0.995641	0.000610132	0.587049	1.70344
YPTB0890	nqrD	1075091	1075720	118.437	87.7506	0.880629	0.0232678	0.740906	1.3497
YPTB0891	nqrE	1075727	1076323	135.076	110.909	0.464403	0.249613	0.821087	1.2179
YPTB0892	nqrF	1076339	1077562	146.364	93.4047	0.978511	0.00306633	0.638166	1.56699
YPTB0893	apbE	1077603	1078625	95.1582	69.2233	0.830045	0.0363312	0.727455	1.37465
YPTB0894	YPTB0894	1078638	1078865	41.8683	57.9535	0.0455086	0.623236	1.38419	0.722445
YPTB0895	YPTB0895	1079110	1080057	22.4771	24.766	0.045212	0.623781	1.10183	0.907577
YPTB0896	dinP	1080413	1081471	36.7535	26.2005	0.285126	0.395878	0.71287	1.40278
YPTB0897	pepD	1081585	1083045	211.357	215.918	0.00462686	0.717805	1.02158	0.978877
YPTB0898	YPTB0898	1084920	1085831	8.00102	4.71254	0.169596	0.495803	0.588993	1.69781
YPTB0899	YPTB0899	1086291	1087895	23.4513	18.7173	0.185848	0.480331	0.798136	1.25292
YPTB0900	YPTB0900	1088092	1088397	17.1971	11.6736	0.067169	0.596799	0.67881	1.47317
YPTB0901	gpt	1088824	1089282	76.7273	84.1866	0.0350881	0.640897	1.09722	0.911396
YPTB0902	frsA	1089409	1090656	166.142	194.921	0.019407	0.668029	1.17322	0.852354
YPTB0903	crl	1090716	1091117	319.844	331.411	0.0111817	0.710787	1.03616	0.965098
YPTB0904	proB	1091294	1092397	79.9161	88.5918	0.0247974	0.658974	1.10856	0.902071
YPTB0905	proA	1092407	1093666	81.369	132.508	0.412339	0.292974	1.62848	0.614068
YPTB0906	YPTB0906	1093994	1094752	25.7165	19.6253	0.121074	0.537412	0.763138	1.31038
YPTB0907	YPTB0907	1094935	1095204	36.458	42.6434	0.0212682	0.665142	1.16966	0.85495
YPTB0908	yafE	1095450	1095971	25.5278	14.7597	0.452876	0.258623	0.57818	1.72956
YPTB0909	YPTB0909	1096218	1096433	14.0321	7.66654	0.0579839	0.607058	0.546358	1.8303
YPTB0910	YPTB0910	1096701	1097258	14.64	9.50636	0.183566	0.48284	0.649341	1.54002
YPTB0911	aroL	1097505	1098029	27.3833	21.9025	0.107366	0.550784	0.799847	1.25024
YPTB0912	yaiE	1098526	1098813	170.964	278.943	0.216757	0.455843	1.63159	0.6129
YPTB0913	rdgC (NC_006155 Y. pstb IP 32953 chromosome 1099034..1099946)	1099035	1099946	71.6224	80.1859	0.0288167	0.652151	1.11956	0.893205
YPTB0914	yajF	1100279	1101193	60.4432	53.0178	0.167841	0.496928	0.87715	1.14006
YPTB0915	sbcC	1101662	1105351	36.2367	43.118	0.0507938	0.617504	1.1899	0.840407
YPTB0916	sbcD	1105348	1106592	25.8048	23.6163	0.0662378	0.597637	0.915192	1.09267
YPTB0917	phoB	1106860	1107549	58.3691	51.4808	0.19838	0.468876	0.881988	1.1338
YPTB0918	phoR	1107574	1108890	57.0092	44.7911	0.224391	0.450146	0.785681	1.27278
YPTB0919	pstS (NC_006155 Y. pstb IP 32953 chromosome 1108911..1109976)	1108912	1109976	37.2699	32.5595	0.232832	0.441235	0.873613	1.14467
YPTB0920	brnQ	1110450	1111769	52.4614	37.3156	0.634194	0.131046	0.711296	1.40588
YPTB0921	proY	1111845	1113236	75.463	64.162	0.152228	0.509104	0.850245	1.17613
YPTB0922	malZ	1113831	1115660	40.5036	31.867	0.200228	0.466439	0.78677	1.27102
YPTB0923	YPTB0923	1115815	1116495	124.994	179.574	0.476721	0.238478	1.43666	0.696058
YPTB0924	ggt	1116703	1118466	61.2567	66.44	0.0525719	0.614818	1.08462	0.921985
YPTB0925	ahpC	1118856	1119458	1610.63	2853.55	1	1.32715e-11	1.7717	0.564431
YPTB0926	yajB	1119797	1120378	36.0795	21.1018	0.580617	0.163924	0.584871	1.70978
YPTB0927	queA	1120581	1121651	41.9015	35.4837	0.2618	0.413619	0.846836	1.18087
YPTB0928	tgt	1121744	1122868	48.228	50.7881	0.0554329	0.610853	1.05308	0.949592
YPTB0929	yajC	1122980	1123315	153.013	254.316	0.517529	0.206209	1.66206	0.601664
YPTB0930	secD	1123343	1125190	90.0608	141.378	0.537317	0.193762	1.5698	0.637022
YPTB0931	secF	1125201	1126169	116.109	151.723	0.0242861	0.659906	1.30673	0.765271
YPTB0932	YPTB0932	1126421	1127743	11.9	8.38177	0.13111	0.529208	0.704349	1.41975
YPTB0933	nrdR	1127814	1128263	126.429	140.408	0.0158889	0.67291	1.11057	0.900439
YPTB0934	ribD	1128413	1129522	109.707	97.4098	0.100949	0.5562	0.887907	1.12624
YPTB0935	ribH	1129658	1130128	130.804	143.361	0.0450464	0.624108	1.096	0.91241
YPTB0936	nusB	1130149	1130565	130.221	138.684	0.0464082	0.622471	1.06499	0.938972
YPTB0937	thiL	1130806	1131795	72.9753	83.8236	0.0200984	0.666861	1.14866	0.870582
YPTB0938	pgpA	1131788	1132273	81.3724	99.2582	0.0651662	0.599069	1.2198	0.819805
YPTB0939	dxs	1132414	1134273	60.9575	58.7039	0.0532268	0.613917	0.96303	1.03839
YPTB0940	ispA	1134429	1135349	49.3537	47.2219	0.127697	0.532448	0.956806	1.04514
YPTB0941	xseB	1135354	1135608	20.9529	21.1487	0.00982557	0.71244	1.00935	0.990741
YPTB0942	YPTB0942	1135690	1135860	10.0449	4.88948	0.0816896	0.578958	0.486764	2.05438
YPTB0943	thiI	1135958	1137409	34.6094	25.8109	0.265731	0.41061	0.745776	1.34089
YPTB0944	thiJ	1137477	1138067	83.3038	75.2058	0.204893	0.462043	0.902789	1.10768
YPTB0945	panE	1138030	1138941	90.4108	76.0978	0.230229	0.443809	0.841689	1.18809
YPTB0946	yajQ	1139173	1139664	76.4378	134.084	0.679782	0.10142	1.75416	0.570073
YPTB0947	yajR	1139788	1141158	44.034	36.9312	0.258544	0.416606	0.838696	1.19233
YPTB0948	cyoE	1141636	1142526	423.664	467.778	0.0271669	0.65483	1.10412	0.905696
YPTB0949	cyoD	1142537	1142869	456.363	548.392	0.0182439	0.669904	1.20166	0.832184
YPTB0950	cyoC	1142869	1143483	627.27	805.69	0.0071567	0.7151	1.28444	0.77855
YPTB0951	cyoB	1143473	1145464	1002.39	1123.29	3.93983e-06	0.724355	1.12061	0.892373
YPTB0952	cyoA	1145469	1146425	531.759	382.394	0.13699	0.522176	0.719111	1.39061
YPTB0953	yfeN	1146795	1147562	34.1916	26.6424	0.265001	0.411815	0.77921	1.28335
YPTB0954	ampG	1147854	1149332	33.387	23.0319	0.498973	0.222877	0.689845	1.4496
YPTB0955	yajG	1149449	1150027	54.1178	72.0373	0.0485036	0.619832	1.33112	0.751247
YPTB0956	bolA	1150376	1150696	94.4509	80.4717	0.100969	0.556063	0.851995	1.17372
YPTB0957	YPTB0957	1150837	1151040	42.1754	39.7517	0.0173641	0.671146	0.942534	1.06097
YPTB0958	tig	1151113	1152417	204.501	520.084	0.840234	0.0327519	2.54319	0.393207
YPTB0959	clpP	1152879	1153502	68.8768	111.599	0.420872	0.283115	1.62027	0.61718
YPTB0960	clpX	1153708	1154979	109.762	292.211	0.999998	2.28982e-07	2.66222	0.375626
YPTB0961	lon	1155174	1157528	152.798	445.095	0.998848	0.000103846	2.91297	0.343292
YPTB0962	hupB	1157746	1158018	683.421	976.171	0.552745	0.183564	1.42836	0.700103
YPTB0963	ppiD	1158319	1160205	81.0999	123.878	0.221869	0.452824	1.52747	0.654676
YPTB0964	YPTB0964	1160345	1160791	22.6687	23.0212	0.0241431	0.660184	1.01555	0.984688
YPTB0965	ybaW	1161145	1161552	83.212	88.4541	0.0284584	0.652824	1.063	0.940736
YPTB0966	ybaX	1161638	1162336	32.2565	23.6441	0.144149	0.516231	0.733004	1.36425
YPTB0967	YPTB0967	1162649	1164352	26.9374	23.3532	0.330973	0.361823	0.866944	1.15348
YPTB0968	cof	1164457	1165278	31.747	21.8022	0.282298	0.397954	0.686747	1.45614
YPTB0969	YPTB0969	1165490	1166530	26.0035	21.2243	0.138791	0.521115	0.816209	1.22518
YPTB0970	ybaO	1166656	1167117	40.0278	31.4595	0.168781	0.496125	0.785943	1.27236
YPTB0971	mdlA	1167219	1168985	49.551	39.4049	0.317469	0.373054	0.795239	1.25748
YPTB0972	mdlB	1168978	1170801	62.9349	65.8218	0.015074	0.674312	1.04587	0.95614
YPTB0973	glnK	1171253	1171591	22.6758	13.7613	0.130165	0.530094	0.606874	1.64779
YPTB0974	amtB	1171625	1172920	60.8959	38.828	0.512348	0.21063	0.637614	1.56835
YPTB0975	tesB	1173182	1174042	83.1217	99.0372	0.0263028	0.656723	1.19147	0.839297
YPTB0976	ybaY	1174299	1174820	230.465	237.298	0.0163731	0.671942	1.02965	0.971204
YPTB0977	YPTB0977	1174956	1175519	34.4362	21.6649	0.457303	0.255043	0.62913	1.5895
YPTB0978	ymoA	1176251	1176454	119.081	97.2321	0.235329	0.438639	0.816523	1.22471
YPTB0979	YPTB0979	1176503	1176871	180.519	166.872	0.108637	0.549525	0.924402	1.08178
YPTB0980	YPTB0980	1177030	1177383	17.0944	16.1957	0.0147343	0.675096	0.94743	1.05549
YPTB0981	rpmJ (NC_006155 Y. pstb IP 32953 chromosome 1178246..1178390)	1178247	1178390	5.42825	9.59662	0.00222419	0.721866	1.7679	0.565642
YPTB0982	rpmE2	1178406	1178666	8.9637	7.76551	0.00988622	0.712234	0.866329	1.1543
YPTB0983	acrB	1178852	1182004	213.326	359.152	0.4553	0.256537	1.68358	0.593971
YPTB0984	acrA	1182021	1183208	94.2694	188.004	0.227029	0.448347	1.99433	0.501421
YPTB0985	acrR	1183352	1184008	32.8076	27.702	0.0732635	0.588514	0.84438	1.1843
YPTB0986	ychN	1184021	1184374	105.076	88.538	0.12009	0.538571	0.842607	1.18679
YPTB0987	kefA	1184613	1188032	42.298	37.2816	0.191175	0.474223	0.881403	1.13456
YPTB0988	ybaM	1188406	1188561	71.1257	79.6946	0.014999	0.674399	1.12048	0.892478
YPTB0989	YPTB0989	1188732	1189268	13.6881	13.4121	0.0335631	0.643213	0.97984	1.02057
YPTB0990	ybaN	1189469	1189849	33.0193	31.3636	0.0264995	0.656346	0.949856	1.05279
YPTB0991	apt	1190088	1190651	35.6439	44.7714	0.0539043	0.613127	1.25607	0.796132
YPTB0992	dnaX	1191307	1193283	81.8658	91.4566	0.0232889	0.661296	1.11715	0.895133
YPTB0993	ybaB	1193339	1193671	95.464	150.367	0.271684	0.406154	1.57512	0.634873
YPTB0994	recR	1193671	1194276	75.9413	90.4182	0.0404212	0.631923	1.19063	0.839889
YPTB0995	htpG	1194468	1196342	263.4	863.009	1	7.44424e-10	3.27641	0.305212
YPTB0996	adk	1196569	1197213	79.171	141.535	0.112714	0.546149	1.78771	0.559376
YPTB0997	hemH	1197303	1198265	67.0706	81.2305	0.0315728	0.646792	1.21112	0.825683
YPTB0998	ddhD	1198863	1199852	21.7801	22.4956	0.0240992	0.66037	1.03285	0.968193
YPTB0999	ddhA	1199878	1200663	51.2809	51.8226	0.0437492	0.625519	1.01056	0.989547
YPTB1000	ddhB	1200668	1201741	66.6943	69.5858	0.0360879	0.639273	1.04335	0.958447
YPTB1001	ddhC	1201759	1203072	66.6867	81.228	0.0115408	0.707999	1.21805	0.820982
YPTB1002	prt	1203109	1203966	23.748	21.653	0.0437492	0.625627	0.911781	1.09675
YPTB1003	wbyH	1203967	1205250	0	0	0.0116988	0.690041	#DIV/0!	#DIV/0!
YPTB1004	wzx	1205339	1206682	0	0	0.0116988	0.6902	#DIV/0!	#DIV/0!
YPTB1005	YPTB1005	1206693	1207676	0	0	0.0116988	0.692567	#DIV/0!	#DIV/0!
YPTB1006	wbyJ	1207848	1208990	0	0	0.0116988	0.69012	#DIV/0!	#DIV/0!
YPTB1007	YPTB1007	1208987	1210207	0	0	0.0116988	0.692645	#DIV/0!	#DIV/0!
YPTB1008	wbyK	1210456	1211469	14.2436	13.3277	0.0392707	0.634017	0.935696	1.06872
YPTB1009	gmd	1211485	1212606	39.553	39.2246	0.091821	0.567922	0.991696	1.00837
YPTB1010	fcl	1212612	1213577	27.5553	26.1701	0.0681454	0.595115	0.949732	1.05293
YPTB1011	manC	1213743	1215149	32.0332	30.008	0.114808	0.543737	0.936777	1.06749
YPTB1012	wbyL	1215152	1215895	0.231348	0.216369	0.000792498	0.723506	0.935256	1.06923
YPTB1013	manB (NC_006155 Y. pstb IP 32953 chromosome 1215899..1217273)	1215900	1217273	33.7215	31.6955	0.149668	0.511752	0.939921	1.06392
YPTB1014	wzz	1217321	1218472	14.0736	14.6573	0.0624595	0.602383	1.04147	0.960181
YPTB1015	gsk	1218676	1219980	37.7166	34.5084	0.0804692	0.579724	0.914941	1.09297
YPTB1016	rosB	1220077	1221768	70.5377	54.4737	0.493006	0.227384	0.772263	1.2949
YPTB1017	rosA	1222003	1223217	18.0749	13.1575	0.164932	0.499487	0.727946	1.37373
YPTB1018	YPTB1018	1223499	1225153	249.275	292.646	0.000685844	0.723768	1.17399	0.851798
YPTB1019	YPTB1019	1225257	1225496	19.5428	12.0506	0.216339	0.456198	0.616625	1.62173
YPTB1020	YPTB1020	1225833	1226312	25.5844	28.5168	0.0114639	0.70814	1.11462	0.897169
YPTB1021	YPTB1021	1226576	1227385	32.3767	27.6549	0.121865	0.536394	0.85416	1.17074
YPTB1022	copA	1227782	1230667	57.3967	46.8187	0.238477	0.43584	0.815704	1.22594
YPTB1023	cueR	1230874	1231293	39.0874	38.9136	0.0701609	0.5922	0.995553	1.00447
YPTB1024	YPTB1024	1231492	1231941	71.2969	58.586	0.142255	0.51761	0.821719	1.21696
YPTB1025	YPTB1025	1231944	1232858	52.2321	36.2557	0.597463	0.154606	0.694128	1.44066
YPTB1026	YPTB1026	1233053	1233922	218.606	340.264	0.837965	0.0341688	1.55652	0.64246
YPTB1027	YPTB1027	1233999	1234775	76.4432	69.3825	0.15091	0.510665	0.907635	1.10176
YPTB1028	tesA	1235162	1235800	34.1535	16.2113	0.720482	0.0791108	0.474659	2.10678
YPTB1029	ybbA	1235768	1236454	42.0881	28.5715	0.347179	0.3484	0.678849	1.47308
YPTB1030	YPTB1030	1236451	1238880	59.3211	46.7011	0.0631707	0.601322	0.78726	1.27023
YPTB1031	purK	1238924	1239988	177.454	163.42	0.0580185	0.606942	0.920913	1.08588
YPTB1032	purE	1239985	1240509	187.757	159.714	0.131362	0.528764	0.850644	1.17558
YPTB1033	YPTB1033	1240825	1241547	29.4373	23.1341	0.0949031	0.565005	0.785875	1.27247
YPTB1034	ppiB	1241558	1242052	716.501	608.965	0.10223	0.55468	0.849914	1.17659
YPTB1035	cysS	1242263	1243648	202.828	155.462	0.964732	0.0055782	0.766472	1.30468
YPTB1036	YPTB1036	1243890	1244102	71.3111	66.9731	0.0358367	0.639781	0.939168	1.06477
YPTB1037	folD	1244117	1244983	86.6105	72.7933	0.0825069	0.578192	0.840468	1.18981
YPTB1038	YPTB1038	1245351	1245533	16.1334	8.97545	0.11418	0.544022	0.556326	1.79751
YPTB1039	YPTB1039	1245792	1245992	26.153	18.4799	0.136711	0.522327	0.706609	1.41521
YPTB1040	YPTB1040	1246106	1246753	19.4745	14.5702	0.117178	0.541164	0.748171	1.33659
YPTB1041	YPTB1041	1246738	1247076	178.297	191.477	0.0188455	0.669103	1.07393	0.931163
YPTB1042	YPTB1042	1247159	1247458	22.7663	20.4166	0.0305631	0.648756	0.896791	1.11509
YPTB1043	YPTB1043	1247610	1247855	8.94715	6.90863	0.0190877	0.668388	0.77216	1.29507
YPTB1044	YPTB1044	1248255	1248857	31.4352	16.5982	0.489704	0.229946	0.528013	1.89389
YPTB1045	YPTB1045	1248850	1249779	41.4645	27.6011	0.342193	0.351859	0.665657	1.50228
YPTB1046	YPTB1046	1249789	1250421	32.345	20.7219	0.385338	0.317763	0.640653	1.56091
YPTB1047	YPTB1047	1250418	1252181	42.9144	27.4883	0.437433	0.273054	0.640538	1.56119
YPTB1048	YPTB1048	1252174	1253493	37.9883	17.8895	0.752864	0.066275	0.47092	2.1235
YPTB1049	YPTB1049	1253505	1253876	21.3481	15.3227	0.108328	0.549945	0.717756	1.39323
YPTB1050	YPTB1050	1253973	1254278	15.2106	12.5747	0.0442109	0.624977	0.826706	1.20962
YPTB1051	YPTB1051	1254581	1255474	44.8648	31.1883	0.30567	0.379553	0.695163	1.43851
YPTB1052	YPTB1052	1255529	1256518	72.9276	83.2082	0.0157579	0.673174	1.14097	0.876447
YPTB1053	YPTB1053	1256544	1257395	51.3615	67.184	0.0895603	0.570558	1.30806	0.76449
YPTB1054	YPTB1054	1257868	1259496	79.5006	77.2851	0.0591768	0.605197	0.972132	1.02867
YPTB1055	bglB	1259575	1261956	74.8591	86.2908	0.00930634	0.713124	1.15271	0.867521
YPTB1056	YPTB1056	1262112	1262642	38.5151	29.8926	0.202689	0.46416	0.776126	1.28845
YPTB1057	YPTB1057	1262635	1264842	37.4441	25.7962	0.413818	0.292165	0.688927	1.45153
YPTB1058	YPTB1058	1265226	1266098	47.745	49.9295	0.0403746	0.632133	1.04576	0.956247
YPTB1059	YPTB1059	1266316	1267437	68.3132	35.6819	0.81097	0.042383	0.522327	1.91451
YPTB1060	YPTB1060	1267694	1268017	26.5225	10.8941	0.663848	0.109303	0.410748	2.43458
YPTB1061	YPTB1061	1268552	1270468	28.5318	17.6178	0.558713	0.178917	0.61748	1.61948
YPTB1062	YPTB1062	1271277	1271516	8.01342	6.64216	0.0115721	0.707859	0.82888	1.20645
YPTB1063	YPTB1063	1271555	1271806	19.9509	17.2168	0.0251504	0.658601	0.862955	1.15881
YPTB1064	YPTB1064	1271830	1272309	33.8494	17.1365	0.875168	0.0256298	0.506257	1.97528
YPTB1065	YPTB1065	1272414	1272815	27.3144	19.7543	0.11946	0.539293	0.723217	1.38271
YPTB1066	YPTB1066	1273441	1274298	23.4082	16.6562	0.293545	0.389376	0.711555	1.40537
YPTB1067	sfsB (NC_006155 Y. pstb IP 32953 chromosome 1274970..1275216)	1274971	1275216	41.3408	22.9415	0.347562	0.347937	0.554937	1.80201
YPTB1068	ponC	1275429	1277792	23.8583	10.8385	0.676576	0.102667	0.454284	2.20127
YPTB1069	YPTB1069	1277849	1283818	29.0108	18.9304	0.369438	0.32814	0.65253	1.5325
YPTB1070	YPTB1070	1284480	1285334	70.3547	50.5822	0.233084	0.440865	0.71896	1.3909
YPTB1071	YPTB1071	1285676	1287202	69.5445	56.7523	0.0790507	0.582009	0.816057	1.2254
YPTB1072	YPTB1072	1287216	1289162	74.4931	52.1129	0.06953	0.593296	0.699567	1.42946
YPTB1073	YPTB1073	1289456	1290442	49.0325	28.5021	0.53191	0.196209	0.581291	1.72031
YPTB1074	YPTB1074	1290568	1291497	44.5053	32.6671	0.256678	0.418976	0.734005	1.36239
YPTB1075	YPTB1075	1291546	1293093	42.171	23.285	0.560783	0.177475	0.552156	1.81108
YPTB1076	YPTB1076	1293105	1294133	41.805	21.2331	0.366952	0.330582	0.507909	1.96886
YPTB1077	YPTB1077	1294157	1295290	60.4793	31.4719	0.144893	0.515616	0.520375	1.92169
YPTB1078	YPTB1078	1295339	1297309	58.2418	31.7121	0.57998	0.164665	0.54449	1.83658
YPTB1079	YPTB1079	1297516	1298436	55.066	33.6891	0.331359	0.3616	0.611794	1.63454
YPTB1080	YPTB1080	1298446	1299261	46.7057	30.7942	0.27869	0.401454	0.659325	1.5167
YPTB1081	YPTB1081	1299464	1299766	7.45143	4.0196	0.0631461	0.601558	0.53944	1.85378
YPTB1082	YPTB1082	1299831	1301621	32.5431	21.0171	0.325145	0.366047	0.645824	1.54841
YPTB1083	YPTB1083	1301637	1301924	19.0532	18.4503	0.0125038	0.678291	0.968359	1.03267
YPTB1084	YPTB1084	1302579	1302758	12.5769	9.06175	0.0322189	0.645705	0.720505	1.38792
YPTB1085	YPTB1085	1302940	1303905	13.2	8.28053	0.227817	0.447446	0.627314	1.5941
YPTB1086	YPTB1086	1304328	1304945	15.8046	9.09654	0.211455	0.458324	0.575564	1.73743
YPTB1087	YPTB1087	1305225	1305716	18.1893	21.2147	0.0317631	0.646496	1.16633	0.85739
YPTB1088	cspE	1305983	1306192	2647.52	2580.18	0.00104888	0.72331	0.974562	1.0261
YPTB1089	ccrB (NC_006155 Y. pstb IP 32953 chromosome 1306614..1306998)	1306615	1306998	34.2796	21.7909	0.272522	0.40534	0.635683	1.57311
YPTB1090	tatE	1307565	1307822	48.0035	138.444	0.995652	0.00058821	2.88405	0.346735
YPTB1091	lipA	1308003	1308968	88.5067	77.3439	0.05462	0.612106	0.873876	1.14433
YPTB1092	lipB	1309161	1309850	29.5259	23.4671	0.144226	0.516077	0.794798	1.25818
YPTB1093	YPTB1093	1310074	1310337	41.9533	149.372	0.998009	0.000235496	3.56044	0.280864
YPTB1094	dacA	1310535	1311737	77.7856	91.3124	0.0246368	0.659347	1.1739	0.851862
YPTB1095	rlpA	1312140	1313222	65.5916	72.4385	0.191919	0.473192	1.10439	0.90548
YPTB1096	rodA	1313232	1314344	45.2929	36.2596	0.334306	0.358683	0.800558	1.24913
YPTB1097	pbpA	1314530	1316425	38.2788	36.155	0.129578	0.530536	0.944518	1.05874
YPTB1098	YPTB1098	1316507	1316977	108.538	109.038	0.0942175	0.566334	1.00461	0.995415
YPTB1099	YPTB1099	1316981	1317298	87.7135	101.593	0.0247431	0.659161	1.15824	0.863381
YPTB1100	nadD	1317521	1318183	35.6354	31.2592	0.164317	0.500284	0.877196	1.14
YPTB1101	holA	1318173	1319207	50.0427	36.3435	0.396744	0.306883	0.72625	1.37694
YPTB1102	rlpB	1319204	1319827	114.053	133.545	0.027807	0.653781	1.17091	0.85404
YPTB1103	leuS	1319842	1322424	226.588	254.969	0.0755431	0.585529	1.12526	0.888687
YPTB1104	YPTB1104	1322686	1323168	97.4561	141.619	0.0886263	0.571994	1.45316	0.688156
YPTB1105	gltL	1323302	1324027	45.5192	80.4579	0.543413	0.190261	1.76756	0.565752
YPTB1106	gltK	1324027	1324701	42.4508	55.5738	0.186123	0.480163	1.30913	0.763864
YPTB1107	gltJ	1324701	1325441	41.8401	62.8784	0.280482	0.400223	1.50282	0.665414
YPTB1108	ybeJ	1325615	1326532	473.92	885.001	0.880977	0.0229749	1.86741	0.535502
YPTB1109	lnt	1327281	1328828	58.4195	53.7512	0.250129	0.426547	0.92009	1.08685
YPTB1110	CorC	1328836	1329714	71.1325	73.4976	0.019809	0.667491	1.03325	0.967821
YPTB1111	YPTB1111	1329832	1330305	130.564	137.68	0.0171749	0.671234	1.0545	0.948317
YPTB1112	YPTB1112	1330302	1331414	87.7364	109.94	0.0509977	0.616724	1.25307	0.798037
YPTB1113	miaB	1331702	1333126	205.965	402.697	0.997231	0.000390188	1.95517	0.511465
YPTB1114	ubiF	1333368	1334549	90.2924	83.8239	0.0231713	0.661573	0.92836	1.07717
YPTB1115	asnB	1336039	1337703	61.2029	64.933	0.0123482	0.678462	1.06095	0.942553
YPTB1116	nagD	1338058	1338810	34.883	34.3472	0.038261	0.635782	0.984641	1.0156
YPTB1117	nagC	1338883	1340109	58.9872	146.587	0.999555	3.51452e-05	2.48507	0.402402
YPTB1118	nagA	1340126	1341271	144.613	588.901	0.999999	6.36094e-08	4.07224	0.245565
YPTB1119	nagB	1341291	1342091	121.292	714.511	1	1.00146e-12	5.89083	0.169755
YPTB1120	nagE	1342490	1344523	137.448	713.387	1	5.91735e-10	5.19022	0.19267
YPTB1121	glnS	1344738	1346405	155.085	233.753	0.904049	0.0177192	1.50725	0.66346
YPTB1122	YPTB1122	1347111	1348532	28.5002	17.3387	0.416208	0.289183	0.608369	1.64374
YPTB1123	YPTB1123	1348860	1351535	37.9526	29.7137	0.469076	0.243778	0.782916	1.27728
YPTB1124	fur	1351976	1352422	229.66	245.472	0.00412825	0.718743	1.06885	0.935583
YPTB1125	fldA	1352789	1353316	104.719	89.8523	0.255711	0.420154	0.858036	1.16545
YPTB1126	YPTB1126	1353389	1353637	14.1967	8.29091	0.0635333	0.600494	0.584004	1.71232
YPTB1127	YPTB1127	1353753	1354040	40.9523	32.9803	0.115724	0.542738	0.805336	1.24172
YPTB1128	YPTB1128	1354372	1355139	26.0689	14.8368	0.64256	0.125543	0.569137	1.75705
YPTB1129	YPTB1129	1356264	1356449	17.329	12.2824	0.0375191	0.63702	0.708777	1.41088
YPTB1130	trp1400A	1356532	1356795	9.62212	7.57749	0.0112282	0.710718	0.787507	1.26983
YPTB1131	intA	1356844	1357038	19.1969	10.6443	0.0686741	0.594146	0.554482	1.80349
YPTB1132	YPTB1132	1357127	1358149	0	0	0.0116988	0.692723	#DIV/0!	#DIV/0!
YPTB1133	YPTB1133	1358149	1358928	0	0	0.0116988	0.692802	#DIV/0!	#DIV/0!
YPTB1134	YPTB1134	1358938	1359333	10.6382	5.68237	0.191981	0.47302	0.534149	1.87214
YPTB1135	smpB	1359940	1360422	110.006	120.853	0.0115551	0.707929	1.0986	0.910252
YPTB1136	YPTB1136	1360583	1361017	59.7861	59.953	0.0186536	0.669192	1.00279	0.997216
YPTB1137	YPTB1137	1361010	1361294	61.1154	68.6333	0.0354884	0.640289	1.12301	0.890462
YPTB1138	YPTB1138	1361444	1361785	51.0998	80.3302	0.146536	0.514692	1.57203	0.636122
YPTB1139	RecN	1361899	1363578	45.6159	63.4675	0.190092	0.47542	1.39135	0.718728
YPTB1140	ppnK	1363647	1364528	45.425	38.4326	0.142207	0.517763	0.846068	1.18194
YPTB1141	GrpE	1364652	1365230	133.843	359.491	0.982851	0.00261567	2.68592	0.372312
YPTB1142	gltA	1365338	1366618	292.256	464.372	0.00665009	0.715575	1.58892	0.629357
YPTB1143	sdhC	1367328	1367717	677.324	589.102	0.288915	0.392745	0.86975	1.14976
YPTB1144	sdhD	1367711	1368058	623.04	526.865	0.401719	0.304031	0.845636	1.18254
YPTB1145	sdhA	1368059	1369825	785.79	1145.91	0.000328575	0.724225	1.45829	0.685733
YPTB1146	sdhB	1369875	1370591	941.926	1387.62	0.457692	0.254444	1.47318	0.678804
YPTB1147	sucA	1370947	1373754	689.299	1313.36	1	9.50725e-09	1.90535	0.524838
YPTB1148	sucB	1373784	1375007	785.206	1651.57	1	1.80727e-10	2.10336	0.475429
YPTB1149	sucC	1375120	1376286	416.941	1241.26	0.999858	1.18994e-05	2.97707	0.335901
YPTB1150	sucD	1376286	1377158	505.17	1559.76	0.999871	1.07206e-05	3.08759	0.323877
YPTB1151	cydA	1377926	1379494	604.901	659.785	0.00437148	0.718476	1.09073	0.916816
YPTB1152	cydB	1379509	1380648	683.597	795.996	0.0696967	0.592931	1.16442	0.858795
YPTB1153	YPTB1153	1380661	1380795	404.35	473.816	0.0762447	0.584653	1.1718	0.85339
YPTB1154	YPTB1154	1380785	1381072	430.585	525.523	0.172223	0.492568	1.22049	0.819346
YPTB1155	YPTB1155	1381204	1381605	53.8726	46.546	0.0618849	0.60297	0.864	1.15741
YPTB1156	tolQ	1381605	1382291	100.94	91.619	0.0984236	0.560708	0.907661	1.10173
YPTB1157	tolR	1382304	1382732	88.4883	103.263	0.0227081	0.662769	1.16697	0.856919
YPTB1158	tolA	1382844	1384010	58.0833	53.365	0.0709489	0.591221	0.918767	1.08842
YPTB1159	tolB	1384130	1385422	338.648	359.689	0.00269241	0.720477	1.06213	0.941503
YPTB1160	pal	1385473	1385979	1134.95	1303.69	0.0118156	0.679489	1.14867	0.87057
YPTB1161	YPTB1161	1385989	1386798	308.959	297.032	0.06438	0.599782	0.961396	1.04015
YPTB1162	nadA	1388174	1389235	83.3098	178.673	0.991256	0.00127296	2.14468	0.46627
YPTB1163	pnuC	1389357	1390082	86.6546	157.596	0.975594	0.00367453	1.81867	0.549851
YPTB1164	YPTB1164	1390197	1391135	23.1273	16.0007	0.302292	0.382348	0.691853	1.44539
YPTB1165	aroG	1391602	1392654	142.832	153.355	0.0228435	0.662034	1.07367	0.931381
YPTB1166	gpmA	1392836	1393588	277.703	477.391	0.957537	0.00664368	1.71907	0.58171
YPTB1167	psiF	1393935	1394270	14.1854	9.62543	0.079493	0.581377	0.678546	1.47374
YPTB1168	galM	1394563	1395633	45.4813	37.5011	0.234119	0.43994	0.824539	1.2128
YPTB1169	galK	1395627	1396778	59.528	51.0099	0.208521	0.460275	0.856905	1.16699
YPTB1170	galT	1396775	1397827	56.5226	42.879	0.505571	0.21796	0.758617	1.31819
YPTB1171	galE	1397837	1398853	56.3938	46.1163	0.324843	0.366489	0.817755	1.22286
YPTB1172	YPTB1172	1399213	1400031	32.5786	18.9794	0.624362	0.137256	0.582571	1.71653
YPTB1173	modF	1400248	1401738	49.8396	40.3374	0.183217	0.483173	0.809344	1.23557
YPTB1174	modE	1401848	1402639	27.2475	17.4254	0.347351	0.348169	0.639523	1.56367
YPTB1175	YPTB1175	1402871	1403023	38.4037	72.4817	0.153059	0.508635	1.88736	0.52984
YPTB1176	modA	1403258	1404037	54.8157	53.2028	0.0881553	0.572255	0.970577	1.03032
YPTB1177	modB	1404037	1404732	49.4312	35.5396	0.15064	0.510976	0.71897	1.39088
YPTB1178	modC	1404726	1405805	64.1798	46.2046	0.139061	0.52066	0.719925	1.38903
YPTB1179	YPTB1179	1405861	1406682	45.0345	26.1806	0.682477	0.0985017	0.581345	1.72015
YPTB1180	YPTB1180	1406973	1407977	72.9098	109.875	0.312414	0.37544	1.507	0.663571
YPTB1181	bioA	1408162	1409442	48.3984	31.4016	0.333493	0.359583	0.648815	1.54127
YPTB1182	bioB	1409541	1410578	50.4577	110.591	0.985962	0.00184614	2.19176	0.456254
YPTB1183	bioF	1410578	1411729	73.5666	90.2654	0.0464539	0.622362	1.22699	0.815003
YPTB1184	bioC	1411713	1412516	61.3316	62.6374	0.0583486	0.606594	1.02129	0.979153
YPTB1185	bioD (NC_006155 Y. pstb IP 32953 chromosome 1412508..1413231)	1412509	1413231	62.8527	81.3383	0.0576078	0.607521	1.29411	0.772732
YPTB1186	YPTB1186	1413459	1414169	22.8112	10.4504	0.665782	0.108889	0.458128	2.1828
YPTB1187	uvrB	1415260	1417275	78.7695	94.7023	0.0305019	0.648952	1.20227	0.831759
YPTB1188	YPTB1188	1417586	1417831	30.1835	22.359	0.111932	0.547136	0.740769	1.34995
YPTB1189	YPTB1189	1417962	1418885	33.6895	25.7678	0.232347	0.441788	0.764861	1.30743
YPTB1190	moaA	1419417	1420397	92.9211	98.9076	0.0115742	0.707788	1.06443	0.939474
YPTB1191	moaC	1420620	1421099	64.4355	60.9774	0.0567016	0.60925	0.946333	1.05671
YPTB1192	moaD	1421096	1421341	52.4079	58.7122	0.0155939	0.673524	1.12029	0.892623
YPTB1193	moaE	1421341	1421796	85.9425	83.5791	0.18412	0.482173	0.972499	1.02828
YPTB1194	YPTB1194	1421939	1422649	589.015	434.492	0.848697	0.0317035	0.737659	1.35564
YPTB1195	betA	1422860	1424563	47.9996	38.1937	0.163096	0.501237	0.795708	1.25674
YPTB1196	betB	1424586	1426058	45.9445	22.6978	0.76032	0.062638	0.494026	2.02419
YPTB1197	betI	1426116	1426712	25.5337	15.387	0.364439	0.333487	0.602617	1.65943
YPTB1198	betT	1427078	1429126	39.4473	25.4756	0.49933	0.222227	0.645813	1.54844
YPTB1199	YPTB1199	1429367	1430260	15.5867	11.8742	0.100257	0.557164	0.761818	1.31265
YPTB1200	YPTB1200	1430298	1431179	27.8962	16.6734	0.46379	0.250521	0.597695	1.67309
YPTB1201	xapA	1431492	1432355	23.624	13.9592	0.499092	0.222553	0.59089	1.69236
YPTB1202	xapB	1432494	1433750	22.1271	15.4031	0.184615	0.481504	0.69612	1.43653
YPTB1203	zraP	1433838	1434311	10.6922	10.8925	0.0136383	0.676828	1.01873	0.981612
YPTB1204	YPTB1204	1434661	1436475	23.9061	15.3334	0.467887	0.245326	0.641402	1.55909
YPTB1205	hydG	1436462	1437826	23.3238	17.2671	0.250856	0.425972	0.740319	1.35077
YPTB1206	morB	1438174	1439283	35.3635	25.8023	0.26758	0.408994	0.729629	1.37056
YPTB1207	YPTB1207	1439284	1440195	51.1138	30.261	0.613408	0.146746	0.592032	1.6891
YPTB1208	YPTB1208	1440765	1441091	13.2833	8.50013	0.0710728	0.591098	0.639909	1.56272
YPTB1209	YPTB1209	1441130	1442236	40.7858	39.6177	0.139077	0.520508	0.97136	1.02948
YPTB1210	YPTB1210	1442249	1443424	40.7128	47.8548	0.120264	0.538282	1.17542	0.850757
YPTB1211	YPTB1211	1443429	1445171	65.2038	79.1839	0.113939	0.544449	1.21441	0.823448
YPTB1212	YPTB1212	1445185	1446171	73.5356	74.8932	0.0688245	0.593782	1.01846	0.981873
YPTB1213	YPTB1213	1446223	1446933	56.1423	64.2703	0.0365844	0.638354	1.14478	0.873533
YPTB1214	rhlE	1447324	1448679	51.8387	36.0266	0.34939	0.345847	0.694976	1.4389
YPTB1215	YPTB1215	1449052	1449981	19.5041	11.7213	0.341846	0.352088	0.600967	1.66398
YPTB1216	YPTB1216	1450275	1451219	31.2176	18.863	0.386971	0.316514	0.604243	1.65496
YPTB1217	pbpG	1451812	1452747	61.5148	67.5982	0.0231962	0.66148	1.09889	0.910006
YPTB1218	dld	1452868	1454583	25.1282	17.2944	0.504681	0.218616	0.688246	1.45297
YPTB1219	cyaB	1454790	1455329	29.1537	20.9707	0.229857	0.444175	0.719315	1.39021
YPTB1220	YPTB1220	1455355	1455696	18.8256	15.7954	0.0352478	0.640695	0.839039	1.19184
YPTB1221	YPTB1221	1456009	1457112	39.9923	30.1014	0.396256	0.307914	0.752681	1.32858
YPTB1222	YPTB1222	1457297	1457545	55.1053	44.5037	0.0819255	0.578703	0.807612	1.23822
YPTB1223	phnC	1457753	1458589	13.0755	6.78822	0.145513	0.515	0.519157	1.9262
YPTB1224	phnD	1458626	1459555	14.4452	8.62066	0.267579	0.409196	0.596784	1.67565
YPTB1225	phnE1	1459719	1460519	19.1849	12.1805	0.198541	0.46853	0.634902	1.57505
YPTB1226	phnE2	1460516	1461403	30.842	22.9827	0.127971	0.531714	0.745177	1.34196
YPTB1227	YPTB1227	1461648	1462121	15.4112	13.2717	0.037763	0.636505	0.861174	1.16121
YPTB1228	YPTB1228	1462570	1463838	31.841	17.3865	0.575177	0.167248	0.54604	1.83137
YPTB1229	YPTB1229	1463962	1465563	36.7457	20.3476	0.56384	0.175669	0.553741	1.8059
YPTB1230	YPTB1230	1465563	1466639	42.2859	25.2496	0.565746	0.17422	0.597115	1.67472
YPTB1231	YPTB1231	1466636	1467472	30.1805	21.7917	0.166547	0.498369	0.722046	1.38495
YPTB1232	YPTB1232	1467566	1468264	38.5438	24.8735	0.21014	0.458857	0.645331	1.54959
YPTB1233	YPTB1233	1468379	1469236	26.0443	17.1604	0.343624	0.350246	0.658893	1.5177
YPTB1234	YPTB1234	1469260	1470675	36.0102	27.1485	0.237676	0.436962	0.753911	1.32642
YPTB1235	YPTB1235	1470886	1471740	84.1016	85.9333	0.041537	0.629277	1.02178	0.978685
YPTB1236	YPTB1236	1472476	1473408	96.4678	103.978	0.0113929	0.71058	1.07785	0.927772
YPTB1237	YPTB1237	1473669	1474823	48.4335	39.0903	0.351692	0.343271	0.807091	1.23902
YPTB1238	YPTB1238	1474820	1475758	48.3322	56.1216	0.10088	0.556476	1.16116	0.861205
YPTB1239	YPTB1239	1475755	1476591	42.7023	38.6516	0.0852102	0.575623	0.905143	1.1048
YPTB1240	YPTB1240	1477045	1478379	34.631	20.0895	0.558226	0.179277	0.580102	1.72383
YPTB1241	YPTB1241	1478449	1480755	35.3594	27.8404	0.164495	0.499965	0.787355	1.27008
YPTB1242	YPTB1242	1480873	1481091	11.4305	14.4464	0.0181333	0.670082	1.26385	0.791232
YPTB1243	YPTB1243	1481216	1482106	32.4009	17.1327	0.697691	0.0905008	0.528773	1.89117
YPTB1244	YPTB1244	1482518	1483633	15.4021	9.91486	0.286917	0.394001	0.643734	1.55344
YPTB1245	dinG	1483903	1486083	61.0201	55.5194	0.166786	0.49805	0.909854	1.09908
YPTB1246	katA	1486151	1487593	537.163	902.811	0.859279	0.0293772	1.6807	0.594989
YPTB1247	YPTB1247	1487951	1488493	42.7819	33.7409	0.0990486	0.559895	0.788673	1.26795
YPTB1248	tyrP	1488729	1489937	37.6182	24.186	0.623483	0.138027	0.642934	1.55537
YPTB1249	YPTB1249	1490211	1490462	8.76787	6.01968	0.0282005	0.65292	0.686561	1.45653
YPTB1250	YPTB1250	1490556	1491749	125.276	122.512	0.027681	0.654163	0.977934	1.02256
YPTB1251	eco	1491807	1492316	85.9925	104.267	0.0408897	0.630869	1.21251	0.824737
YPTB1252	YPTB1252	1492351	1492608	54.4332	77.2031	0.0889467	0.571734	1.41831	0.705065
YPTB1253	nrdB	1492612	1493742	127.737	136.604	0.00614225	0.715982	1.06941	0.935092
YPTB1254	nrdA	1493904	1496192	120.475	180.744	0.773478	0.0573926	1.50027	0.666546
YPTB1255	ubiG	1496686	1497414	71.9856	67.8522	0.0682813	0.594631	0.94258	1.06092
YPTB1256	gyrA	1497714	1500407	221.208	331.992	0.549959	0.185689	1.50081	0.666306
YPTB1257	rcsC (NC_006155 Y. pstb IP 32953 chromosome 1500594..1503468)	1500595	1503468	24.7123	19.7478	0.345359	0.349554	0.799109	1.25139
YPTB1258	rcsB	1503536	1504189	56.2091	67.6497	0.0427344	0.627458	1.20354	0.830885
YPTB1259	YPTB1259	1504192	1506885	30.8183	38.9592	0.175717	0.488804	1.26416	0.791041
YPTB1260	YPTB1260	1506909	1508063	59.262	50.5033	0.173333	0.491101	0.852205	1.17343
YPTB1261	YPTB1261	1509158	1510282	2194.42	4036.49	1	0	1.83943	0.543646
YPTB1262	ampH	1511022	1512188	88.1011	70.3887	0.229207	0.445452	0.798954	1.25164
YPTB1263	YPTB1263	1512463	1513989	24.7518	17.1041	0.252339	0.423852	0.691024	1.44713
YPTB1264	YPTB1264	1514366	1515394	47.1389	40.5852	0.165664	0.498689	0.86097	1.16148
YPTB1265	tsr2	1515468	1517255	23.8746	12.52	0.644339	0.122761	0.524405	1.90692
YPTB1266	pla2	1517662	1518597	23.2879	10.5608	0.880022	0.0238509	0.453491	2.20512
YPTB1267	msgA	1518769	1519011	27.1403	18.3868	0.138848	0.520964	0.67747	1.47608
YPTB1268	YPTB1268	1519217	1519939	74.3455	57.2622	0.644499	0.122359	0.770217	1.29833
YPTB1269	YPTB1269	1520213	1520692	43.1832	30.3885	0.282127	0.398368	0.70371	1.42104
YPTB1270	YPTB1270	1520894	1522207	78.8296	88.2953	0.00717313	0.714964	1.12008	0.892794
YPTB1271	YPTB1271	1522354	1522935	36.7916	31.7575	0.0741934	0.587647	0.863172	1.15852
YPTB1272	YPTB1272	1522935	1523750	43.8421	45.2478	0.0376516	0.636608	1.03206	0.968933
YPTB1273	YPTB1273	1523726	1524520	58.9897	44.5094	0.547135	0.187456	0.754528	1.32533
YPTB1274	YPTB1274	1525116	1525406	39.0263	23.2992	0.248093	0.429024	0.597013	1.675
YPTB1275	YPTB1275	1525422	1526069	24.8036	16.2881	0.265767	0.410408	0.65668	1.52281
YPTB1276	YPTB1276	1526074	1526268	40.0586	13.9059	0.653135	0.117118	0.34714	2.88068
YPTB1277	YPTB1277	1526265	1527773	34.4439	19.4502	0.64822	0.120348	0.564693	1.77087
YPTB1278	YPTB1278	1527795	1528163	22.2661	17.5037	0.0748483	0.586154	0.786114	1.27208
YPTB1279	YPTB1279	1528165	1528464	37.6923	27.2504	0.130429	0.529799	0.72297	1.38318
YPTB1280	YPTB1280	1528585	1530078	18.9945	12.3258	0.268331	0.408791	0.648915	1.54103
YPTB1281	YPTB1281	1530345	1531751	41.4184	20.0967	0.630176	0.133768	0.485213	2.06095
YPTB1282	YPTB1282	1531748	1532803	35.7844	20.4923	0.640573	0.127114	0.57266	1.74624
YPTB1283	YPTB1283	1532819	1533415	37.286	23.4985	0.411967	0.293511	0.630223	1.58674
YPTB1284	YPTB1284	1533412	1533867	55.9743	35.5343	0.397768	0.306108	0.634833	1.57522
YPTB1285	YPTB1285	1533871	1535007	41.4248	24.8917	0.501492	0.219276	0.600889	1.6642
YPTB1286	YPTB1286	1535004	1535606	50.2745	24.3981	0.727468	0.0761712	0.485297	2.06059
YPTB1287	YPTB1287	1535703	1536419	16.2995	10.8714	0.200175	0.466614	0.666979	1.4993
YPTB1288	YPTB1288	1536421	1536840	18.14	10.9811	0.191187	0.474052	0.605353	1.65193
YPTB1289	YPTB1289	1537280	1538020	11.8902	8.361	0.0925249	0.567393	0.703186	1.4221
YPTB1290	bglA	1538311	1539747	70.8554	101.125	0.0465483	0.622143	1.4272	0.700673
YPTB1291	YPTB1291	1539873	1540235	80.5789	69.7823	0.0832649	0.577295	0.866012	1.15472
YPTB1292	YPTB1292	1540821	1541105	44.4458	51.5412	0.0227001	0.662861	1.15964	0.862335
YPTB1293	YPTB1293	1541134	1541391	29.1253	31.5836	0.0233012	0.661203	1.0844	0.922165
YPTB1294	YPTB1294	1541393	1542469	47.5769	34.2794	0.482435	0.2347	0.720504	1.38792
YPTB1295	YPTB1295	1543027	1543209	30.6223	31.4112	0.00798523	0.714284	1.02576	0.974885
YPTB1296	YPTB1296	1543440	1545236	52.3389	46.1322	0.424783	0.281439	0.881414	1.13454
YPTB1297	YPTB1297	1545264	1545491	19.6872	17.446	0.0253891	0.658039	0.886158	1.12847
YPTB1298	YPTB1298	1545669	1546673	43.8699	59.8801	0.0668457	0.597159	1.36495	0.73263
YPTB1299	rplY	1546761	1547045	960.276	1805.13	0.995743	0.000566091	1.87981	0.53197
YPTB1300	YPTB1300	1547207	1548964	48.4141	33.0428	0.613636	0.146372	0.682505	1.46519
YPTB1301	rsuA	1549498	1550205	49.4984	48.3125	0.0724757	0.590116	0.976042	1.02455
YPTB1302	bcr	1550384	1551583	59.2751	43.1923	0.54538	0.18886	0.728676	1.37235
YPTB1303	YPTB1303	1552586	1552930	56.543	52.4729	0.0398324	0.632972	0.928018	1.07757
YPTB1304	yejF	1552991	1554583	112.287	184.517	0.992393	0.00112919	1.64326	0.608545
YPTB1305	yejE	1554585	1555613	78.5891	115.391	0.803151	0.0443407	1.46829	0.681065
YPTB1306	yejB	1555613	1556713	78.091	120.402	0.788092	0.0514103	1.54181	0.648588
YPTB1307	yejA	1556723	1558531	108.004	140.996	0.140079	0.519747	1.30547	0.766009
YPTB1308	YPTB1308	1558613	1560193	14.4809	9.38279	0.219211	0.454601	0.647941	1.54335
YPTB1309	spr	1560779	1561363	153.463	192.594	0.0332431	0.643914	1.25499	0.796822
YPTB1310	YPTB1310	1561805	1562506	50.6317	52.0971	0.0414559	0.629703	1.02894	0.971872
YPTB1311	YPTB1311	1562565	1563548	58.1294	55.4227	0.0711876	0.590975	0.953438	1.04884
YPTB1312	YPTB1312	1563863	1564189	12.4497	6.28718	0.141889	0.518069	0.505004	1.98018
YPTB1313	YPTB1313	1564298	1565098	53.31	35.8043	0.566861	0.173493	0.671625	1.48893
YPTB1314	YPTB1314	1565242	1566714	42.9732	31.97	0.39958	0.30455	0.743952	1.34417
YPTB1315	uxuA	1567306	1568499	56.6399	73.176	0.141252	0.51868	1.29195	0.774023
YPTB1316	YPTB1316	1568639	1569211	108.345	116.674	0.0197204	0.667671	1.07688	0.92861
YPTB1317	mtr	1569315	1570559	347.777	205.272	0.999932	6.61771e-06	0.590242	1.69422
YPTB1318	YPTB1318	1570971	1571225	49.9928	25.4265	0.566043	0.173857	0.508603	1.96617
YPTB1319	YPTB1319	1571294	1572109	57.845	27.9159	0.118069	0.540301	0.482599	2.07212
YPTB1320	YPTB1320	1572120	1573085	71.4164	37.0939	0.220154	0.453891	0.519404	1.92528
YPTB1321	YPTB1321	1573082	1574224	42.9552	27.0704	0.580711	0.162807	0.630202	1.58679
YPTB1322	YPTB1322	1574576	1576072	61.696	41.5223	0.214422	0.457085	0.673014	1.48585
YPTB1323	YPTB1323	1576076	1577629	61.6808	35.8056	0.214464	0.456907	0.580499	1.72266
YPTB1324	rpiA (NC_006155 Y. pstb IP 32953 chromosome 1577648..1578359)	1577649	1578359	42.0999	31.8388	0.190587	0.475079	0.756267	1.32228
YPTB1325	YPTB1325	1578475	1579563	67.0898	57.9117	0.0941516	0.566466	0.863197	1.15848
YPTB1326	YPTB1326	1579672	1581246	52.472	29.1719	0.330896	0.362269	0.555951	1.79872
YPTB1327	YPTB1327	1581282	1582280	51.4591	25.9074	0.559332	0.178197	0.503456	1.98627
YPTB1328	YPTB1328	1582373	1582828	36.9963	20.134	0.509609	0.212652	0.544216	1.83751
YPTB1329	fruB	1583090	1584223	28.1326	14.8888	0.690887	0.0934504	0.529239	1.88951
YPTB1330	fruK	1584220	1585158	49.6461	29.237	0.551077	0.185335	0.588908	1.69806
YPTB1331	fruA	1585173	1586873	51.8505	33.783	0.382645	0.319753	0.651545	1.53481
YPTB1332	psaE	1587198	1587842	48.0835	58.1787	0.0591696	0.605314	1.20995	0.82648
YPTB1333	psaF	1587839	1588327	14.5342	15.4371	0.0368751	0.637944	1.06212	0.941512
YPTB1334	psaA	1588872	1589348	23.3982	59.4162	0.924953	0.0113737	2.53935	0.393802
YPTB1335	psaB	1589475	1590296	11.8466	6.52528	0.150666	0.51082	0.550813	1.8155
YPTB1336	psaC	1590380	1592851	36.1978	22.6042	0.579571	0.16577	0.624465	1.60137
YPTB1337	nfo	1592938	1593795	57.8432	52.2575	0.115717	0.542881	0.903434	1.10689
YPTB1338	YPTB1338	1593959	1595047	43.7191	29.7214	0.490968	0.228988	0.679826	1.47096
YPTB1339	YPTB1339	1595705	1596577	58.5768	46.3346	0.242692	0.43225	0.791007	1.26421
YPTB1340	lysP	1596835	1598346	33.2583	28.6768	0.141017	0.518833	0.862243	1.15977
YPTB1341	YPTB1341	1598632	1599777	22.555	15.5041	0.29345	0.389587	0.687392	1.45477
YPTB1342	YPTB1342	1599976	1601058	37.6542	22.8896	0.610489	0.147868	0.607891	1.64503
YPTB1343	YPTB1343	1601055	1601843	37.157	27.1779	0.337694	0.355744	0.731435	1.36718
YPTB1344	YPTB1344	1602103	1604100	26.1177	16.4644	0.569871	0.170566	0.630393	1.58631
YPTB1345	YPTB1345	1604371	1604991	73.6676	52.8043	0.614303	0.145247	0.716792	1.39511
YPTB1346	YPTB1346	1605196	1605858	77.8751	48.9466	0.934154	0.00966239	0.628527	1.59102
YPTB1347	YPTB1347	1606345	1607412	46.7568	69.9302	0.126132	0.533473	1.49561	0.668622
YPTB1348	YPTB1348	1607640	1608464	18.2862	19.9659	0.0408817	0.630974	1.09185	0.915873
YPTB1349	YPTB1349	1608461	1609447	43.0679	31.9159	0.240125	0.433199	0.741062	1.34942
YPTB1350	YPTB1350	1609444	1610115	37.9747	29.6295	0.110393	0.54798	0.780245	1.28165
YPTB1351	dacC	1610450	1611655	99.9116	117.613	0.00269025	0.720544	1.17717	0.849491
YPTB1352	sdaC	1612130	1613431	81.9629	121.134	0.0389351	0.634745	1.47792	0.676628
YPTB1353	deoR	1614532	1615296	24.9734	18.9961	0.25435	0.421912	0.760653	1.31466
YPTB1354	deoC (NC_006155 Y. pstb IP 32953 chromosome 1615526..1616198)	1615527	1616198	30.6881	43.6135	0.113661	0.545017	1.42119	0.703637
YPTB1355	YPTB1355	1616456	1617061	64.5362	58.0605	0.131245	0.528912	0.899658	1.11153
YPTB1356	YPTB1356	1617061	1617876	71.3374	84.5061	0.0356896	0.639985	1.1846	0.844169
YPTB1357	YPTB1357	1618209	1619897	40.6232	31.2049	0.434458	0.276987	0.768155	1.30182
YPTB1358	grxA	1620307	1620570	88.5724	203.576	0.988876	0.00163193	2.29842	0.435082
YPTB1359	YPTB1359	1621033	1621347	45.716	33.2496	0.17426	0.490119	0.727308	1.37493
YPTB1360	YPTB1360	1621489	1621974	46.3202	37.5537	0.111219	0.547699	0.810741	1.23344
YPTB1361	potF	1622527	1623636	51.2718	41.6362	0.335303	0.358232	0.812067	1.23142
YPTB1362	potG	1623807	1624940	31.5704	19.6421	0.464231	0.249916	0.622168	1.60728
YPTB1363	potH	1624965	1625930	37.7792	24.7018	0.364743	0.333004	0.653848	1.52941
YPTB1364	potI	1625927	1626751	47.3037	30.0752	0.375799	0.324461	0.63579	1.57285
YPTB1365	YPTB1365	1626876	1627340	35.1825	23.3485	0.317717	0.372837	0.66364	1.50684
YPTB1366	rumB	1627424	1628554	31.8107	18.6747	0.575916	0.166508	0.587056	1.70341
YPTB1367	artJ	1628681	1629412	14.9958	10.9723	0.104976	0.552596	0.731693	1.36669
YPTB1368	YPTB1368	1630182	1631108	14.6475	9.27673	0.27631	0.402275	0.633332	1.57895
YPTB1369	YPTB1369	1631477	1632613	25.3348	13.364	0.500615	0.220264	0.527496	1.89575
YPTB1370	YPTB1370	1632613	1633671	35.1273	19.0162	0.633984	0.131436	0.541351	1.84723
YPTB1371	YPTB1371	1633668	1634453	21.948	8.66605	0.525645	0.200721	0.394845	2.53264
YPTB1372	YPTB1372	1634450	1635238	26.5081	15.8437	0.44126	0.270502	0.597693	1.6731
YPTB1373	YPTB1373	1635231	1636601	29.5996	15.3251	0.524672	0.201067	0.517746	1.93145
YPTB1374	YPTB1374	1636598	1637443	30.9051	18.2864	0.391884	0.312244	0.591696	1.69006
YPTB1375	artM	1637651	1638319	23.6557	14.237	0.35085	0.34468	0.601841	1.66157
YPTB1376	artQ	1638319	1639035	32.0136	20.5587	0.317952	0.37262	0.642185	1.55718
YPTB1377	artI	1639047	1639778	35.7003	51.0425	0.0531378	0.614256	1.42975	0.699423
YPTB1378	artP	1639799	1640527	29.836	20.2656	0.240477	0.432819	0.679231	1.47225
YPTB1379	YPTB1379	1640822	1641382	304.817	394.32	0.0348435	0.641504	1.29363	0.77302
YPTB1380	YPTB1380	1641552	1642127	121.875	157.986	0.0765046	0.584402	1.2963	0.771429
YPTB1381	YPTB1381	1642224	1643231	57.279	46.3615	0.372555	0.327159	0.809398	1.23549
YPTB1382	YPTB1382	1643331	1644821	64.3545	49.0901	0.626685	0.135707	0.762807	1.31095
YPTB1383	ltaA	1644818	1645837	86.7543	62.0866	0.358532	0.337813	0.715661	1.39731
YPTB1384	poxB	1646186	1647907	265.957	369.481	0.0293032	0.650896	1.38925	0.719812
YPTB1385	hcr	1648051	1649073	29.0778	14.2201	0.606497	0.150479	0.489037	2.04483
YPTB1386	hcp	1649187	1650839	30.0774	19.6801	0.546529	0.188509	0.654317	1.52831
YPTB1387	YPTB1387	1651041	1651937	46.9179	32.5438	0.469011	0.244088	0.693634	1.44168
YPTB1388	YPTB1388	1652290	1653957	73.2579	59.2154	0.252369	0.423659	0.808315	1.23714
YPTB1389	YPTB1389	1654094	1655041	133.865	252.761	0.600747	0.152358	1.88818	0.529609
YPTB1390	YPTB1390	1655275	1656390	43.9869	50.15	0.0213292	0.66487	1.14011	0.877107
YPTB1391	YPTB1391	1656390	1658339	68.9048	77.0693	0.0264201	0.656535	1.11849	0.894063
YPTB1392	cspD (NC_006155 Y. pstb IP 32953 chromosome 1658619..1658883)	1658620	1658883	549.275	924.588	0.905108	0.0174652	1.68329	0.594075
YPTB1393	clpS	1659244	1659564	71.4321	92.2278	0.0381126	0.636195	1.29113	0.774518
YPTB1394	clpA	1659590	1661866	353.676	459.886	0.0176805	0.670526	1.3003	0.76905
YPTB1395	infA	1662279	1662497	92.3267	143.235	0.151313	0.509886	1.55139	0.644583
YPTB1396	aat (NC_006155 Y. pstb IP 32953 chromosome 1662662..1663373)	1662663	1663373	75.2534	57.7519	0.527474	0.200375	0.767432	1.30305
YPTB1397	cydC	1663592	1665316	96.4604	105.951	0.0293	0.650993	1.09839	0.910421
YPTB1398	cydD	1665319	1667103	79.3502	75.058	0.0948258	0.565404	0.945907	1.05719
YPTB1399	trxB	1667544	1668506	221.506	361.97	0.787094	0.0518052	1.63413	0.611947
YPTB1400	lrp	1669274	1669768	100.705	121.654	0.0213239	0.664961	1.20802	0.827798
YPTB1401	ftsK	1669891	1673823	120.849	142.452	0.00199443	0.722327	1.17876	0.848349
YPTB1402	lolA	1674015	1674623	109.826	102.752	0.0948687	0.565138	0.935594	1.06884
YPTB1403	YPTB1403	1674634	1675977	113.433	108.353	0.0536388	0.613579	0.955219	1.04688
YPTB1404	serS	1676219	1677511	230.468	249.437	0.00230355	0.721669	1.0823	0.923954
YPTB1405	YPTB1405	1677806	1678954	46.5476	35.3843	0.289136	0.391905	0.760175	1.31549
YPTB1406	pflA	1679108	1679842	54.0706	40.4853	0.365333	0.332763	0.748748	1.33556
YPTB1407	YPTB1407	1680829	1681503	16.7798	11.3468	0.187743	0.47797	0.676218	1.47881
YPTB1408	pflB	1681621	1683903	384.129	335.906	0.017951	0.670171	0.87446	1.14356
YPTB1409	focA	1683959	1684816	125.217	68.1933	0.930344	0.0104971	0.5446	1.83621
YPTB1410	YPTB1410	1685513	1687279	23.5768	17.0215	0.250126	0.426739	0.72196	1.38512
YPTB1411	ansB	1687428	1688465	48.9386	79.0201	0.643704	0.124355	1.61468	0.619318
YPTB1412	YPTB1412	1688784	1689878	22.0858	12.5806	0.661073	0.110547	0.569623	1.75555
YPTB1413	YPTB1413	1689878	1691746	18.2131	10.173	0.451607	0.260982	0.558554	1.79034
YPTB1414	serC	1692113	1693198	332.015	391.954	0.0300174	0.649731	1.18053	0.847076
YPTB1415	aroA	1693376	1694662	68.0265	84.2267	0.0231397	0.661665	1.23815	0.807659
YPTB1416	cmk	1694976	1695668	103.709	108.077	0.0307508	0.648267	1.04212	0.959579
YPTB1417	rpsA	1695842	1697515	1012.26	2176.62	0.999991	7.19117e-07	2.15024	0.465064
YPTB1418	ihfB	1697576	1697860	981.583	2667.74	0.999231	7.6258e-05	2.71779	0.367946
YPTB1419	YPTB1419	1698393	1700684	33.1782	21.8849	0.447321	0.265637	0.659618	1.51603
YPTB1420	msbA	1700720	1702468	67.25	81.8435	0.00957992	0.712851	1.217	0.82169
YPTB1421	lpxK	1702465	1703451	97.6757	96.4676	0.0157367	0.673261	0.987632	1.01252
YPTB1422	YPTB1422	1703459	1704904	35.7903	25.8347	0.706801	0.0867016	0.721835	1.38536
YPTB1423	cspB (NC_006155 Y. pstb IP 32953 chromosome 1705622..1705832)	1705623	1705832	15.33	7.69857	0.132611	0.527577	0.50219	1.99128
YPTB1424	YPTB1424	1706380	1706562	13.2477	23.2141	0.195427	0.470777	1.75231	0.570676
YPTB1425	kdsB	1706559	1707311	85.8043	92.8896	0.0241111	0.660277	1.08258	0.923723
YPTB1426	YPTB1426	1707674	1708567	59.3602	30.8495	0.928415	0.0109259	0.5197	1.92419
YPTB1427	smtA	1709395	1710180	74.9138	66.729	0.158281	0.505496	0.890745	1.12266
YPTB1428	mukF	1710177	1711499	108.71	105.707	0.0367296	0.638149	0.972381	1.0284
YPTB1429	mukE	1711507	1712208	60.32	76.8263	0.116934	0.54188	1.27365	0.785147
YPTB1430	mukB	1712205	1716662	130.355	173.461	0.0561664	0.609938	1.33068	0.751496
YPTB1431	YPTB1431	1716910	1718766	93.8599	63.3087	0.97805	0.00315026	0.674502	1.48257
YPTB1432	YPTB1432	1718990	1719538	58.1159	79.3312	0.0686178	0.594268	1.36505	0.732573
YPTB1433	YPTB1433	1719599	1720246	43.3462	50.0684	0.029414	0.650799	1.15508	0.86574
YPTB1434	aspC	1720670	1721860	263.629	398.824	0.348729	0.34701	1.51282	0.661016
YPTB1435	YPTB1435	1722117	1723199	762.803	342.327	0.933889	0.00986691	0.448775	2.22829
YPTB1436	asnC (NC_006155 Y. pstb IP 32953 chromosome 1723496..1724897)	1723497	1724897	233.254	253.224	0.00500785	0.717131	1.08562	0.921134
YPTB1437	pncB	1725411	1726616	38.5478	32.5552	0.224923	0.449247	0.844541	1.18407
YPTB1438	pepN	1727332	1729947	258.096	346.517	0.0260348	0.6571	1.34259	0.744828
YPTB1439	pyrD	1730592	1731602	74.4111	138.758	0.80199	0.0451247	1.86475	0.536264
YPTB1440	YPTB1440	1731785	1732336	27.5017	29.3082	0.0276964	0.654068	1.06568	0.938364
YPTB1441	YPTB1441	1732362	1733474	29.1112	31.2871	0.0364394	0.63866	1.07474	0.930454
YPTB1442	rlmL	1733574	1735694	68.0998	75.7997	0.00418753	0.718676	1.11307	0.898418
YPTB1443	uup	1735700	1737613	75.8533	104.039	0.391282	0.313506	1.37159	0.729083
YPTB1444	pqiA	1737742	1739028	50.6413	41.9619	0.35294	0.342328	0.828611	1.20684
YPTB1445	pqiB	1739042	1740667	63.1009	69.0637	0.0268235	0.655305	1.0945	0.913663
YPTB1446	YPTB1446	1740664	1741260	70.7137	79.4266	0.03481	0.641604	1.12321	0.890302
YPTB1447	YPTB1447	1741309	1741449	10.3919	7.5728	0.0100309	0.711959	0.728724	1.37226
YPTB1448	rmf	1741530	1741697	939.164	3603.64	0.992535	0.00106101	3.83707	0.260615
YPTB1449	fabF2	1741759	1743033	79.267	95.1543	0.0945122	0.565936	1.20043	0.833036
YPTB1450	fabA	1743733	1744251	93.1772	90.8627	0.0678775	0.595477	0.975161	1.02547
YPTB1451	YPTB1451	1744320	1746092	84.2392	86.2643	0.0175658	0.670703	1.02404	0.976525
YPTB1452	YPTB1452	1746282	1746737	71.3784	64.2864	0.0708348	0.591343	0.900642	1.11032
YPTB1453	ompA	1746843	1747904	13079.4	15621.9	8.93013e-64	0.724616	1.19439	0.837249
YPTB1454	sulA	1748262	1748768	31.6401	30.569	0.0410046	0.630763	0.966148	1.03504
YPTB1455	YPTB1455	1748997	1749632	31.9249	24.6931	0.199362	0.467312	0.773473	1.29287
YPTB1456	YPTB1456	1749734	1751872	77.8933	62.8699	0.380059	0.320995	0.807128	1.23896
YPTB1457	YPTB1457	1751902	1752348	71.2154	47.7958	0.660319	0.111375	0.671144	1.48999
YPTB1458	helD	1752542	1754596	80.9909	92.9166	0.0161491	0.672471	1.14725	0.871652
YPTB1459	mgsA	1754657	1755121	121.653	92.9861	0.580673	0.163553	0.764352	1.3083
YPTB1460	YPTB1460	1755300	1755980	46.9926	34.2092	0.354172	0.340671	0.727971	1.37368
YPTB1461	YPTB1461	1756296	1756712	53.6292	43.9175	0.0933245	0.566864	0.81891	1.22113
YPTB1462	YPTB1462	1756821	1757162	124.502	212.423	0.742465	0.0711992	1.70618	0.586104
YPTB1463	YPTB1463	1757199	1758389	33.4455	33.8084	0.062202	0.602853	1.01085	0.989265
YPTB1464	YPTB1464	1758483	1758761	58.4941	59.4456	0.0371574	0.637636	1.01627	0.983992
YPTB1465	YPTB1465	1758813	1759139	25.6461	21.6949	0.0432154	0.626921	0.845931	1.18213
YPTB1466	YPTB1466	1759650	1760176	17.217	8.76534	0.276537	0.40207	0.50911	1.96421
YPTB1468	YPTB1468	1760546	1762341	96.1007	589.284	1	0	6.13195	0.16308
YPTB1469	YPTB1469	1762466	1764883	43.7048	40.6715	0.0798838	0.580616	0.930595	1.07458
YPTB1470	YPTB1470	1765037	1765783	24.4938	16.7867	0.312805	0.375223	0.685345	1.45912
YPTB1471	YPTB1471	1766412	1766732	8.04947	5.3061	0.0431107	0.627029	0.659186	1.51702
YPTB1472	YPTB1472	1767062	1767520	6.62285	5.22465	0.0140608	0.67605	0.788882	1.26762
YPTB1473	YPTB1473	1767510	1768793	16.8235	10.302	0.435623	0.275311	0.612357	1.63304
YPTB1474	YPTB1474	1768786	1769532	20.1318	13.0129	0.214113	0.457615	0.646386	1.54706
YPTB1475	YPTB1475	1769548	1770786	20.1536	12.706	0.229587	0.444541	0.630457	1.58615
YPTB1476	YPTB1476	1770779	1771498	21.0118	14.7599	0.170935	0.493867	0.702459	1.42357
YPTB1477	YPTB1477	1771491	1772252	21.3534	13.2334	0.338406	0.355062	0.619731	1.6136
YPTB1478	YPTB1478	1772255	1773043	20.2923	13.5711	0.184778	0.481337	0.66878	1.49526
YPTB1479	YPTB1479	1773130	1773570	19.8493	12.4075	0.157974	0.50581	0.625086	1.59978
YPTB1480	YPTB1480	1773608	1773856	20.3099	20.0651	0.0129779	0.677861	0.987947	1.0122
YPTB1481	YPTB1481	1773955	1774803	21.4241	13.7451	0.332248	0.360257	0.641571	1.55867
YPTB1482	YPTB1482	1774960	1775127	10.2994	4.98759	0.063588	0.600375	0.484259	2.06501
YPTB1483	YPTB1483	1775792	1776292	43.657	18.3787	0.264464	0.412016	0.42098	2.37541
YPTB1484	YPTB1484	1776335	1777885	10.3262	3.48337	0.0071573	0.715032	0.337332	2.96444
YPTB1485	YPTB1485	1777897	1779249	45.2616	18.6746	0.0325127	0.645308	0.412593	2.4237
YPTB1486	YPTB1486	1779246	1779932	53.662	21.7405	0.0107999	0.711063	0.405138	2.46829
YPTB1487	YPTB1487	1779932	1781668	44.0555	16.7133	0.0120903	0.678976	0.379369	2.63596
YPTB1488	YPTB1488	1781672	1782163	11.7583	4.47787	0.0028293	0.720145	0.380827	2.62586
YPTB1489	clpB3 (NC_006155 Y. pstb IP 32953 chromosome 1782550..1785199)	1782551	1785199	4.77985	1.40576	0.38016	0.320747	0.294102	3.40018
YPTB1490	YPTB1490	1785196	1787694	25.9461	10.2407	0.209593	0.45939	0.394692	2.53362
YPTB1491	YPTB1491	1787812	1789083	0	0	0.0116988	0.69288	#DIV/0!	#DIV/0!
YPTB1492	YPTB1492	1789090	1789482	0.0580381	0	0.0272996	0.654639	0	#DIV/0!
YPTB1493	YPTB1493	1789798	1792500	3.38701	1.74055	0.144299	0.515924	0.513891	1.94594
YPTB1494	YPTB1494	1792503	1792919	0	0	0.0116988	0.692958	#DIV/0!	#DIV/0!
YPTB1495	YPTB1495	1792928	1794676	0	0	0.0116988	0.693036	#DIV/0!	#DIV/0!
YPTB1496	YPTB1496	1794681	1795193	0	0	0.0116988	0.693114	#DIV/0!	#DIV/0!
YPTB1497	YPTB1497	1796147	1797205	40.477	14.6253	0.325625	0.365382	0.361323	2.7676
YPTB1498	YPTB1498	1797202	1800624	62.2262	26.9004	0.782352	0.0537846	0.4323	2.31321
YPTB1499	YPTB1499	1800668	1802269	57.9054	24.9954	0.180568	0.485332	0.43166	2.31664
YPTB1500	YPTB1500	1802287	1803345	21.3005	12.9131	0.448545	0.264193	0.606233	1.64953
YPTB1501	YPTB1501	1803345	1803815	8.9824	5.75108	0.0857204	0.575108	0.640261	1.56186
YPTB1502	YPTB1502	1804036	1805799	51.4477	20.8977	0.287257	0.393792	0.406193	2.46188
YPTB1503	YPTB1503	1805763	1806848	49.2064	19.1514	0.13659	0.52263	0.389205	2.56934
YPTB1504	YPTB1504	1806724	1807425	29.135	13.8172	0.462134	0.251427	0.474247	2.10861
YPTB1505	YPTB1505	1807425	1807877	30.6038	10.4961	0.538368	0.192715	0.342967	2.91573
YPTB1506	YPTB1506	1807902	1809269	35.5799	15.1715	0.261065	0.414419	0.426408	2.34517
YPTB1507	YPTB1507	1809481	1810104	6.2941	5.20224	0.0252446	0.658414	0.826526	1.20988
YPTB1508	ybiT	1810619	1812382	50.5753	41.0882	0.324036	0.367591	0.812416	1.2309
YPTB1509	YPTB1509	1812610	1813257	23.8141	15.7629	0.254303	0.422301	0.661914	1.51077
YPTB1510	moeB	1813329	1814099	59.5047	57.2224	0.0703025	0.591955	0.961645	1.03988
YPTB1511	cspD (NC_006155 Y. pstb IP 32953 chromosome 1814100..1815375)	1814101	1815375	75.0477	59.0229	0.895423	0.0195566	0.786471	1.2715
YPTB1512	YPTB1512	1815910	1817220	14.097	8.88489	0.23507	0.438826	0.630267	1.58663
YPTB1513	YPTB1513	1817230	1817898	10.436	6.3221	0.114056	0.544164	0.605798	1.65072
YPTB1514	YPTB1514	1817900	1819162	6.63566	2.93719	0.356641	0.338766	0.442637	2.25919
YPTB1515	YPTB1515	1819164	1821524	8.74904	4.76422	0.443111	0.268794	0.544543	1.8364
YPTB1516	YPTB1516	1822077	1822919	141.55	254.861	0.470685	0.243156	1.80051	0.5554
YPTB1517	YPTB1517	1822940	1824079	110.531	246.727	0.9948	0.00073282	2.23219	0.447991
YPTB1518	YPTB1518	1824352	1825221	38.3973	28.5178	0.319245	0.371315	0.742704	1.34643
YPTB1519	YPTB1519	1825357	1826508	51.2888	33.4889	0.386657	0.316764	0.652949	1.53151
YPTB1520	folE	1826650	1827354	48.4727	55.782	0.0286403	0.65244	1.15079	0.868967
YPTB1521	yeiB	1827400	1828575	58.4618	48.1429	0.178754	0.486161	0.823494	1.21434
YPTB1522	mglB	1829323	1830315	189.91	313.067	0.947844	0.00834823	1.6485	0.606612
YPTB1523	mglA (NC_006155 Y. pstb IP 32953 chromosome 1830544..1832065)	1830545	1832065	28.2979	54.0781	0.48683	0.232485	1.91103	0.523278
YPTB1524	mglC	1832086	1833096	40.2282	47.501	0.200248	0.466264	1.18079	0.846891
YPTB1525	sanA	1833541	1834278	21.8587	17.8335	0.117716	0.540589	0.815852	1.22571
YPTB1526	sfcA	1834559	1836256	145.063	190.955	0.00511848	0.716861	1.31635	0.759674
YPTB1527	cdd	1836612	1837496	16.6564	10.8373	0.227884	0.446904	0.65064	1.53695
YPTB1528	yohK	1837822	1838517	34.0983	33.9622	0.0436475	0.625735	0.996008	1.00401
YPTB1529	yohJ	1838514	1838921	50.5916	55.0111	0.0243117	0.659813	1.08736	0.919661
YPTB1530	YPTB1530	1839163	1840344	20.0965	13.8263	0.314428	0.374788	0.687993	1.4535
YPTB1531	YPTB1531	1840695	1841948	25.764	20.6694	0.15882	0.505025	0.80226	1.24648
YPTB1532	YPTB1532	1841966	1843042	29.0647	28.6717	0.041306	0.630233	0.986478	1.01371
YPTB1533	YPTB1533	1843576	1844406	14.1729	9.9425	0.145018	0.515462	0.701512	1.42549
YPTB1534	metG	1844535	1846562	105.031	115.996	0.0199024	0.667311	1.1044	0.905469
YPTB1535	YPTB1535	1846827	1847939	158.342	165.893	0.0183041	0.669815	1.04769	0.954482
YPTB1536	udk	1848184	1848825	51.3094	41.112	0.201897	0.465389	0.801258	1.24804
YPTB1537	dcd	1848930	1849511	233.795	193.482	0.539521	0.191663	0.827573	1.20835
YPTB1538	YPTB1538	1849698	1851554	88.2089	76.6982	0.286392	0.394628	0.869507	1.15008
YPTB1539	YPTB1539	1851699	1853285	51.432	53.1289	0.0244585	0.659627	1.03299	0.96806
YPTB1540	YPTB1540	1853727	1854506	8.10123	5.6209	0.041655	0.62885	0.693833	1.44127
YPTB1541	YPTB1541	1854657	1856204	13.0936	7.20018	0.344999	0.350015	0.549902	1.81851
YPTB1542	alcA	1856239	1857537	16.718	10.6514	0.341412	0.352547	0.637119	1.56957
YPTB1543	alcB	1857537	1858115	28.7186	19.373	0.280573	0.400017	0.67458	1.4824
YPTB1544	alcC	1858112	1859956	25.1908	20.2152	0.169779	0.495482	0.802484	1.24613
YPTB1545	YPTB1545	1860083	1860931	16.4322	10.9642	0.173977	0.490446	0.667241	1.49871
YPTB1546	YPTB1546	1860928	1861968	38.335	15.7539	0.630809	0.132991	0.410953	2.43337
YPTB1547	YPTB1547	1861955	1862995	33.7094	13.5884	0.65474	0.115079	0.403103	2.48076
YPTB1548	YPTB1548	1862992	1864071	27.0941	9.12119	0.758071	0.065059	0.336648	2.97046
YPTB1549	YPTB1549	1864161	1866422	21.434	12.2746	0.502083	0.218946	0.572671	1.7462
YPTB1550	YPTB1550	1866652	1868466	12.5977	7.10483	0.406914	0.300393	0.563977	1.77312
YPTB1551	galU	1869413	1870303	53.3976	51.6441	0.0729482	0.589008	0.967161	1.03395
YPTB1552	galF	1870387	1871280	65.5244	64.4132	0.0505897	0.617726	0.983041	1.01725
YPTB1553	gnd	1871666	1873075	230.673	455.98	0.759347	0.0634491	1.97674	0.505883
YPTB1554	tnp (NC_006155 Y. pstb IP 32953 chromosome 1873395..1873854)	1873396	1873854	95.6237	67.0178	0.0116988	0.684278	0.700849	1.42684
YPTB1555	hisI	1873985	1874599	55.794	68.6558	0.0627305	0.602148	1.23052	0.812663
YPTB1556	hisF	1874593	1875369	60.5147	72.6417	0.0653424	0.59895	1.2004	0.833057
YPTB1557	hisA	1875351	1876088	82.423	84.7624	0.0402484	0.632448	1.02838	0.972401
YPTB1558	hisH	1876094	1876684	73.296	88.0655	0.162363	0.501871	1.2015	0.83229
YPTB1559	hisB	1876684	1877751	61.1843	87.0594	0.222187	0.452469	1.4229	0.702788
YPTB1560	hisC	1877748	1878896	45.8663	63.5348	0.33025	0.362936	1.38522	0.721909
YPTB1561	hisD	1878899	1880230	48.4994	59.456	0.260974	0.414618	1.22591	0.815718
YPTB1562	hisG	1880234	1881133	43.5624	46.2546	0.0988931	0.560166	1.0618	0.941795
YPTB1563	YPTB1563	1881839	1882666	40.0028	42.7629	0.0451397	0.623999	1.069	0.935455
YPTB1564	YPTB1564	1882973	1883629	0	0	0.0116988	0.693192	#DIV/0!	#DIV/0!
YPTB1565	YPTB1565	1884738	1885733	48.615	36.5478	0.280673	0.3994	0.75178	1.33018
YPTB1566	YPTB1566	1885730	1887286	37.5583	27.355	0.464796	0.249005	0.728335	1.37299
YPTB1567	YPTB1567	1887572	1888663	68.4422	54.1252	0.13391	0.525639	0.790816	1.26452
YPTB1568	yeeF	1889123	1890514	30.9238	31.5735	0.133303	0.526833	1.02101	0.979425
YPTB1569	sbcB	1891312	1892742	61.0181	48.7458	0.354601	0.339957	0.798875	1.25176
YPTB1570	YPTB1570	1893005	1894144	47.3101	77.9388	0.0501272	0.618171	1.6474	0.607016
YPTB1571	YPTB1571	1894578	1894895	271.325	571.397	0.998315	0.000179594	2.10595	0.474845
YPTB1572	YPTB1572	1895039	1898266	25.5785	16.841	0.653355	0.116712	0.658403	1.51883
YPTB1573	YPTB1573	1899210	1900610	29.0014	20.2071	0.285535	0.395253	0.696764	1.43521
YPTB1574	YPTB1574	1900619	1901044	57.1363	33.9233	0.789642	0.050225	0.593726	1.68428
YPTB1575	YPTB1575	1901469	1902209	64.1255	48.678	0.608135	0.149734	0.759105	1.31734
YPTB1576	YPTB1576	1902257	1903099	49.9488	55.6855	0.126648	0.533326	1.11485	0.896979
YPTB1577	YPTB1577	1903131	1904408	116.285	174.201	0.175694	0.488969	1.49806	0.667532
YPTB1578	lldD	1904686	1905831	298.216	363.741	0.0154376	0.673787	1.21972	0.819859
YPTB1579	argG	1906036	1907403	50.1696	61.308	0.0267322	0.655684	1.22201	0.818321
YPTB1580	yeeO	1907697	1909127	35.9885	22.0357	0.584088	0.161686	0.612299	1.63319
YPTB1581	YPTB1581	1909155	1910495	37.8862	35.0904	0.203059	0.463808	0.926206	1.07967
YPTB1582	YPTB1582	1910531	1911439	40.0824	51.6905	0.214951	0.45673	1.28961	0.775431
YPTB1583	YPTB1583	1911989	1912684	12.1564	8.16045	0.0846651	0.576138	0.671287	1.48968
YPTB1584	YPTB1584	1912774	1913313	25.7757	25.8707	0.0238144	0.660741	1.00369	0.996327
YPTB1585	YPTB1585	1914026	1915048	0	0	0.0116988	0.69327	#DIV/0!	#DIV/0!
YPTB1586	YPTB1586	1915048	1915827	0	0	0.0116988	0.693348	#DIV/0!	#DIV/0!
YPTB1587	YPTB1587	1916227	1916436	0	0	0.0116988	0.693425	#DIV/0!	#DIV/0!
YPTB1588	YPTB1588	1916426	1916926	0	0	0.0116988	0.693503	#DIV/0!	#DIV/0!
YPTB1589	YPTB1589	1916992	1917177	0	0	0.0116988	0.693581	#DIV/0!	#DIV/0!
YPTB1590	YPTB1590	1917521	1918447	0	0	0.0116988	0.693659	#DIV/0!	#DIV/0!
YPTB1591	fyuA	1919320	1921341	0	0	0.0114043	0.708421	#DIV/0!	#DIV/0!
YPTB1592	ybtE	1921472	1923049	0	0	0.0116988	0.690518	#DIV/0!	#DIV/0!
YPTB1593	ybtT	1923053	1923841	0	0	0.0116988	0.690676	#DIV/0!	#DIV/0!
YPTB1594	ybtU	1923853	1924953	0	0	0.0116988	0.690755	#DIV/0!	#DIV/0!
YPTB1595	irp1	1924950	1934441	0	0	0.0116988	0.680933	#DIV/0!	#DIV/0!
YPTB1596	irp2	1934529	1940636	0	0	0.0114043	0.708561	#DIV/0!	#DIV/0!
YPTB1597	ybtA	1940827	1941786	0	0	0.0116988	0.690438	#DIV/0!	#DIV/0!
YPTB1598	ybtP	1941953	1943755	0	0	0.0116988	0.690597	#DIV/0!	#DIV/0!
YPTB1599	ybtQ	1943742	1945544	0	0	0.0114043	0.708981	#DIV/0!	#DIV/0!
YPTB1600	ybtX	1945537	1946817	0	0	0.0116988	0.690835	#DIV/0!	#DIV/0!
YPTB1601	ybtS	1946845	1948149	0.014796	0	0.0266231	0.655874	0	#DIV/0!
YPTB1602	YPTB1602	1948343	1949600	0	0	0.0116988	0.693736	#DIV/0!	#DIV/0!
YPTB1603	YPTB1603	1950283	1950912	25.5397	14.4903	0.41715	0.288637	0.567363	1.76254
YPTB1604	YPTB1604	1951170	1952462	24.2148	16.1799	0.269069	0.408387	0.668182	1.4966
YPTB1605	YPTB1605	1952482	1952988	14.5556	9.65908	0.100049	0.557576	0.663598	1.50694
YPTB1606	YPTB1606	1953112	1954104	24.6661	15.6513	0.360571	0.335174	0.634527	1.57598
YPTB1607	YPTB1607	1954627	1955367	33.4986	21.9783	0.38762	0.316264	0.656096	1.52417
YPTB1608	rafA	1955793	1957919	25.1073	14.4389	0.385212	0.318012	0.575087	1.73887
YPTB1609	lacY	1957997	1959304	17.8681	11.4432	0.284166	0.396501	0.640427	1.56146
YPTB1610	thuR	1959659	1960675	79.5403	79.4885	0.0515846	0.615829	0.999348	1.00065
YPTB1611	YPTB1611	1961081	1961893	56.1177	38.3181	0.799452	0.0470703	0.682817	1.46452
YPTB1612	YPTB1612	1962283	1962567	80.541	89.7013	0.0264216	0.65644	1.11373	0.89788
YPTB1613	YPTB1613	1962804	1963655	114.703	120.496	0.00689234	0.715372	1.0505	0.951929
YPTB1614	YPTB1614	1963758	1965476	21.1117	18.8969	0.087715	0.572776	0.895094	1.1172
YPTB1615	YPTB1615	1966378	1966764	12.6736	8.51691	0.10531	0.552457	0.672022	1.48805
YPTB1616	YPTB1616	1967319	1967558	17.9536	22.9533	0.0107854	0.711132	1.27848	0.782181
YPTB1617	YPTB1617	1967649	1967882	9.41191	8.99302	0.00781962	0.714488	0.955493	1.04658
YPTB1618	YPTB1618	1968465	1968749	34.8611	29.2962	0.050271	0.61806	0.840371	1.18995
YPTB1619	YPTB1619	1969012	1969311	21.1016	11.7012	0.189841	0.475932	0.554518	1.80337
YPTB1620	YPTB1620	1969354	1969665	14.5759	6.97069	0.258014	0.417794	0.478233	2.09103
YPTB1621	aroP (NC_006155 Y. pstb IP 32953 chromosome 1969901..1971275)	1969902	1971275	111.763	92.3425	0.830144	0.0359681	0.826237	1.21031
YPTB1622	pagP	1971571	1972179	143.37	87.3377	0.931502	0.0102843	0.609175	1.64156
YPTB1623	YPTB1623	1973181	1973297	514.688	701.454	0.451838	0.2601	1.36287	0.733745
YPTB1624	cspC (NC_006155 Y. pstb IP 32953 chromosome 1973339..1973549)	1973340	1973549	8073.15	7791.52	0.00497476	0.717199	0.965116	1.03615
YPTB1625	YPTB1625	1973640	1974395	39.3228	38.4524	0.0394082	0.633809	0.977867	1.02263
YPTB1626	rrmA	1974795	1975634	44.0562	34.0552	0.153447	0.508165	0.772996	1.29367
YPTB1627	YPTB1627	1975856	1976134	17.8315	15.1969	0.0295392	0.650509	0.852246	1.17337
YPTB1628	YPTB1628	1976356	1978437	26.0021	16.3135	0.653454	0.116305	0.627392	1.5939
YPTB1629	fcuA	1978796	1981087	25.9766	17.2606	0.445443	0.267075	0.664469	1.50496
YPTB1630	yebN	1981264	1981833	48.6425	34.7796	0.470838	0.242845	0.715004	1.39859
YPTB1631	yobD	1982262	1982723	7.80278	5.92889	0.0346171	0.641907	0.759844	1.31606
YPTB1632	manZ	1982923	1983810	354.975	519.143	0.249123	0.428454	1.46248	0.683772
YPTB1633	manY	1983817	1984614	234.021	336.401	0.746404	0.0691538	1.43749	0.695659
YPTB1634	manX (NC_006155 Y. pstb IP 32953 chromosome 1984705..1985680)	1984706	1985680	134.07	212.635	0.295806	0.387259	1.586	0.630519
YPTB1635	yoaE	1986391	1987935	53.268	46.0243	0.225206	0.448887	0.864014	1.15739
YPTB1636	hpcR	1988037	1988504	23.5408	20.9255	0.0411183	0.630445	0.888903	1.12498
YPTB1637	hpaG	1988892	1989524	21.9304	16.2332	0.14062	0.519291	0.740215	1.35096
YPTB1638	YPTB1638	1989521	1990285	22.5492	18.7031	0.133786	0.526087	0.829435	1.20564
YPTB1639	hpaE	1990282	1991748	37.5869	35.0127	0.133828	0.525938	0.931512	1.07352
YPTB1640	hpaD	1991867	1992724	29.107	33.7737	0.0415445	0.629171	1.16033	0.861824
YPTB1641	hpaF	1992749	1993147	32.7294	34.8172	0.0335793	0.643113	1.06379	0.940036
YPTB1642	hpaH	1993141	1993944	35.1339	29.3059	0.151072	0.510353	0.834118	1.19887
YPTB1643	hpaI	1993955	1994761	31.6139	24.8274	0.113246	0.545583	0.785331	1.27335
YPTB1644	hpaX	1994787	1996154	40.8293	30.4935	0.294012	0.388954	0.746853	1.33895
YPTB1645	hpaB	1996222	1997784	32.5414	35.3758	0.0945142	0.565803	1.0871	0.919878
YPTB1646	hpaC	1997805	1998302	36.923	58.6437	0.247805	0.429404	1.58827	0.629615
YPTB1647	sdaA	1998582	1999946	134.37	135.3	0.0312332	0.647285	1.00692	0.993129
YPTB1648	YPTB1648	2000654	2001253	38.4296	28.304	0.326282	0.364938	0.736515	1.35774
YPTB1649	pabB	2001250	2002626	34.7742	27.1928	0.452967	0.258326	0.781982	1.2788
YPTB1650	YPTB1650	2002791	2003048	33.9164	33.1519	0.0170399	0.671411	0.977459	1.02306
YPTB1651	purT	2003174	2004355	165.341	157.244	0.0453181	0.623564	0.951028	1.05149
YPTB1652	dbpA	2004668	2006050	29.9333	24.6734	0.230426	0.443626	0.824281	1.21318
YPTB1653	YPTB1653	2006144	2006464	61.4546	56.8725	0.0509644	0.616835	0.925439	1.08057
YPTB1654	YPTB1654	2006504	2006812	121.409	120.416	0.0365667	0.638456	0.991823	1.00824
YPTB1655	YPTB1655	2006919	2007329	104.31	89.3296	0.45766	0.254744	0.856383	1.1677
YPTB1656	ptrB	2007639	2009690	104.411	137.941	0.0295905	0.650412	1.32114	0.756922
YPTB1657	pip	2010412	2011362	60.3677	62.7024	0.0263252	0.656629	1.03867	0.962765
YPTB1658	holE	2011422	2011652	66.7286	104.248	0.21592	0.456375	1.56227	0.640094
YPTB1659	ftnA	2012053	2012562	1548.92	1332.83	0.321117	0.369567	0.860494	1.16212
YPTB1660	YPTB1660	2012941	2013327	214.072	268.26	0.0214761	0.664597	1.25313	0.798002
YPTB1661	YPTB1661	2013330	2014214	48.6869	41.7604	0.366463	0.331311	0.857733	1.16586
YPTB1662	yebY	2014296	2014652	61.4992	70.1648	0.0368034	0.638046	1.1409	0.876497
YPTB1663	YPTB1663	2015175	2015501	0.0590482	0.169028	0.0116988	0.693814	2.86255	0.349339
YPTB1664	YPTB1664	2015495	2015953	0	0	0.0116988	0.693892	#DIV/0!	#DIV/0!
YPTB1665	flhB (NC_006155 Y. pstb IP 32953 chromosome 2016461..2017622)	2016462	2017622	37.715	19.3054	0.613796	0.145998	0.511875	1.9536
YPTB1666	flhA (NC_006155 Y. pstb IP 32953 chromosome 2017621..2019700)	2017622	2019700	38.8745	23.8211	0.508066	0.21466	0.612769	1.63194
YPTB1667	flhE	2019700	2020122	24.1605	9.44045	0.406304	0.300654	0.390738	2.55926
YPTB1668	YPTB1668	2020732	2023689	28.1928	22.4836	0.184591	0.481671	0.797495	1.25393
YPTB1669	flgN	2023869	2024309	34.8195	20.1617	0.464818	0.248701	0.579035	1.72701
YPTB1670	flgM	2024328	2024630	19.987	20.6373	0.0120088	0.679147	1.03254	0.968486
YPTB1671	flgA (NC_006155 Y. pstb IP 32953 chromosome 2024780..2025479)	2024781	2025479	33.898	15.7776	0.654521	0.115488	0.465445	2.14848
YPTB1672	flgB (NC_006155 Y. pstb IP 32953 chromosome 2025717..2026131)	2025718	2026131	21.0058	11.2032	0.244213	0.431114	0.533337	1.87499
YPTB1673	flgC (NC_006155 Y. pstb IP 32953 chromosome 2026136..2026541)	2026137	2026541	41.9791	17.6037	0.265331	0.411012	0.419344	2.38468
YPTB1674	flgD (NC_006155 Y. pstb IP 32953 chromosome 2026555..2027242)	2026556	2027242	19.5017	8.00254	0.411431	0.294849	0.410352	2.43693
YPTB1675	flgE (NC_006155 Y. pstb IP 32953 chromosome 2027443..2028730)	2027444	2028730	23.3515	13.1432	0.507038	0.216646	0.562839	1.77671
YPTB1676	flgF (NC_006155 Y. pstb IP 32953 chromosome 2028751..2029507)	2028752	2029507	44.4843	18.8267	0.390032	0.314762	0.423221	2.36283
YPTB1677	flgG (NC_006155 Y. pstb IP 32953 chromosome 2029532..2030315)	2029533	2030315	26.8938	14.5238	0.412589	0.292704	0.540043	1.85171
YPTB1678	flgH (NC_006155 Y. pstb IP 32953 chromosome 2030458..2031148)	2030459	2031148	37.0498	21.4172	0.558895	0.178557	0.578066	1.72991
YPTB1679	flgI (NC_006155 Y. pstb IP 32953 chromosome 2031162..2032272)	2031163	2032272	42.5209	19.3532	0.764803	0.0606019	0.455147	2.19709
YPTB1680	flgJ (NC_006155 Y. pstb IP 32953 chromosome 2032271..2033216)	2032272	2033216	38.2795	19.886	0.57417	0.168353	0.519496	1.92494
YPTB1681	flgK (NC_006155 Y. pstb IP 32953 chromosome 2033943..2035608)	2033944	2035608	25.9333	16.6673	0.374613	0.325689	0.642698	1.55594
YPTB1682	flgL (NC_006155 Y. pstb IP 32953 chromosome 2035713..2036727)	2035714	2036727	23.0692	14.2232	0.365862	0.332038	0.616545	1.62194
YPTB1683	YPTB1683	2036756	2037733	40.4531	39.5375	0.0574882	0.607868	0.977365	1.02316
YPTB1684	YPTB1684	2037975	2040041	41.65	41.9337	0.418902	0.286444	1.00681	0.993234
YPTB1685	YPTB1685	2040189	2041229	38.3078	34.947	0.196876	0.470259	0.91227	1.09617
YPTB1686	YPTB1686	2041272	2042267	39.7399	50.4158	0.086108	0.574332	1.26864	0.788243
YPTB1687	YPTB1687	2042333	2043910	36.7142	32.3975	0.15502	0.507067	0.882425	1.13324
YPTB1688	YPTB1688	2043913	2044935	34.2425	25.2129	0.175746	0.488639	0.736304	1.35813
YPTB1689	YPTB1689	2044984	2045943	41.8859	46.819	0.0696738	0.593053	1.11778	0.894633
YPTB1690	YPTB1690	2046009	2046608	9.61797	8.1251	0.0189783	0.668656	0.844783	1.18374
YPTB1691	fliR (NC_006155 Y. pstb IP 32953 chromosome 2047080..2047863)	2047081	2047863	21.9991	11.1824	0.507883	0.214992	0.508314	1.96729
YPTB1692	fliQ (NC_006155 Y. pstb IP 32953 chromosome 2047865..2048135)	2047866	2048135	19.4638	9.94937	0.255218	0.420741	0.511173	1.95628
YPTB1693	fliP (NC_006155 Y. pstb IP 32953 chromosome 2048240..2048981)	2048241	2048981	24.9408	10.5263	0.589734	0.159818	0.422051	2.36938
YPTB1694	fliO	2049062	2049430	61.3574	24.6594	0.346624	0.348862	0.401898	2.4882
YPTB1695	fliN (NC_006155 Y. pstb IP 32953 chromosome 2049657..2050074)	2049658	2050074	18.0093	11.1815	0.102032	0.554957	0.620874	1.61063
YPTB1696	fliM (NC_006155 Y. pstb IP 32953 chromosome 2050070..2051072)	2050071	2051072	21.5617	12.513	0.366601	0.331069	0.580333	1.72315
YPTB1697	fliL	2051078	2051548	20.0846	12.0388	0.263556	0.412618	0.599406	1.66832
YPTB1698	fliK	2051834	2053186	40.4055	17.0752	0.440289	0.271638	0.422595	2.36633
YPTB1699	fliJ	2053183	2053629	20.3294	13.5844	0.145478	0.515154	0.668213	1.49653
YPTB1700	fliI (NC_006155 Y. pstb IP 32953 chromosome 2053704..2055105)	2053705	2055105	39.4911	14.9035	0.392054	0.311991	0.37739	2.64978
YPTB1701	fliH (NC_006155 Y. pstb IP 32953 chromosome 2055104..2055821)	2055105	2055821	31.7643	14.8344	0.594823	0.156098	0.467017	2.14125
YPTB1702	fliG (NC_006155 Y. pstb IP 32953 chromosome 2055813..2056806)	2055814	2056806	31.9442	14.178	0.690644	0.0942936	0.443836	2.25308
YPTB1703	fliF (NC_006155 Y. pstb IP 32953 chromosome 2056802..2058515)	2056803	2058515	29.4293	13.5797	0.54723	0.187103	0.461434	2.16716
YPTB1704	fliE (NC_006155 Y. pstb IP 32953 chromosome 2058867..2059179)	2058868	2059179	23.5164	13.6816	0.11405	0.544307	0.581789	1.71884
YPTB1705	YPTB1705	2059345	2059512	7.49564	5.38504	0.00707268	0.715236	0.718423	1.39194
YPTB1706	YPTB1706	2059537	2059842	77.9206	115.996	0.164332	0.500124	1.48865	0.67175
YPTB1707	YPTB1707	2059853	2060221	95.4775	107.646	0.0129584	0.677947	1.12745	0.886958
YPTB1708	YPTB1708	2060514	2061125	43.4754	30.0562	0.279802	0.400633	0.691338	1.44647
YPTB1709	YPTB1709	2061286	2064240	13.5256	8.60003	0.40477	0.301957	0.635833	1.57274
YPTB1710	YPTB1710	2064594	2065469	16.9582	11.9079	0.204218	0.462751	0.702194	1.42411
YPTB1711	fliT	2065770	2066132	10.4966	7.53303	0.055639	0.610739	0.717662	1.39341
YPTB1712	fliS (NC_006155 Y. pstb IP 32953 chromosome 2066142..2066541)	2066143	2066541	13.773	7.85378	0.230757	0.443076	0.570229	1.75368
YPTB1713	fliD (NC_006155 Y. pstb IP 32953 chromosome 2066551..2067952)	2066552	2067952	14.6507	8.49397	0.373182	0.32667	0.579764	1.72484
YPTB1714	fliC	2068249	2069358	11.2628	7.24952	0.236462	0.438267	0.643668	1.5536
YPTB1715	fliA (NC_006155 Y. pstb IP 32953 chromosome 2069704..2070427)	2069705	2070427	34.0713	17.0444	0.509458	0.212988	0.500256	1.99897
YPTB1716	fliZ	2070662	2071171	11.2003	7.03413	0.187111	0.478815	0.628031	1.59228
YPTB1717	YedO	2071460	2072452	60.7441	75.2647	0.0601209	0.604379	1.23904	0.807074
YPTB1718	fliY	2072576	2073376	125.906	308.005	0.997504	0.00030264	2.44631	0.40878
YPTB1719	yecS	2073376	2074038	48.1064	74.0471	0.338422	0.354834	1.53924	0.649673
YPTB1720	yecC	2074041	2074802	59.7896	91.2197	0.376801	0.322979	1.52568	0.655447
YPTB1721	YPTB1721	2075094	2075465	134.157	159.092	0.0140216	0.676137	1.18587	0.843264
YPTB1722	YPTB1722	2075465	2075800	81.9573	101.425	0.0257779	0.657288	1.23753	0.808058
YPTB1723	putA	2076296	2080267	750.515	661.092	0.999984	1.26375e-06	0.880851	1.13527
YPTB1724	putP	2080839	2082323	504.028	205.958	0.994425	0.000760024	0.408625	2.44723
YPTB1725	YPTB1725	2082647	2083504	29.8055	24.0945	0.204284	0.462574	0.80839	1.23703
YPTB1726	YPTB1726	2083534	2084658	26.7324	32.944	0.203831	0.46328	1.23237	0.811448
YPTB1727	YPTB1727	2084669	2085973	29.0839	38.4619	0.269738	0.407374	1.32244	0.756175
YPTB1728	wrbA	2086059	2086658	174.545	306.47	0.861926	0.0280964	1.75582	0.569534
YPTB1729	YPTB1729	2087052	2088230	55.7583	48.603	0.161	0.503452	0.871672	1.14722
YPTB1730	cycA	2088356	2089780	75.059	57.5954	0.415872	0.289728	0.767335	1.30321
YPTB1731	ail (NC_006155 Y. pstb IP 32953 chromosome 2090894..2091446)	2090895	2091446	16.2953	9.93663	0.0992863	0.559623	0.609785	1.63992
YPTB1732	YPTB1732	2091786	2092040	18.4232	11.9048	0.0916548	0.568055	0.646186	1.54754
YPTB1733	ydgC	2092068	2092412	16.1231	9.60051	0.133954	0.525339	0.595452	1.6794
YPTB1734	YPTB1734	2092537	2092761	18.8699	24.6625	0.0213392	0.664779	1.30698	0.765124
YPTB1735	uvrY	2093424	2094080	48.7767	48.4883	0.0518725	0.615604	0.994087	1.00595
YPTB1736	uvrC	2094052	2095905	46.989	48.151	0.021606	0.664415	1.02473	0.975866
[truncated: 2,239 more rows]
